# Supplementary material for: Tracing nerve fibers with volume electron microscopy to quantitatively analyze brain connectivity
Source: Commun Biol. 2024 Jul 1;7:796. doi: 10.1038/s42003-024-06491-0 (PMC11217374; doi:10.1038/s42003-024-06491-0)
Supplement: Supplementary file 5 — Supplementary Data 1 [file 42003_2024_6491_MOESM5_ESM.xlsx]

## Sheet: Fig 2m,n Synapses
	Figure 2m Densities of synapses
		Density of synapses
	Region	Excitatory	Inhibitory
	SR	2.68	0.08
	L1	1.6	0.2
	L3	1.01	0.07
	Figure 2n Proportion excitatory/inhibitory synapses
		Proportion
	Region	Excitatory	Inhibitory
	SR	97.1014	2.89855
	L1	88.8889	11.1111
	L3	93.913	6.08696

## Sheet: Fig 3d,e Dendrites
		Figure 3d Proportions of spiny and smooth dendrites
	Region	Spiny dendrites	Smooth dendrites		% Spiny	% Smooth
	SR	61	6		91.0448	8.95522
	L1	81	6		93.1034	6.89655
	L3	45	3		93.75	6.25
		Figure 3e Distribution of synapses on dendrites
	Region	On Spines	On Shafts	On Smooth dendrites		% On Spines	% On Shafts	% On Smooth dendrites
	SR	1153	110	99		84.6549	8.07636	7.26872
	L1	594	186	14		74.8111	23.4257	1.76322
	L3	395	87	9		80.4481	17.7189	1.83299

## Sheet: Fig 3f and 4b Spiny dendrites
	Figure 3f and 4b Linear densities of synapses on spiny dendrites
	Region	Name	Shaft Length (nm)	Shaft Length (Shrinkage correction factor 0.9561) (nm)	Num of spines	Num of complete spines	Num of truncated spines	Num of monosynaptic spines	Num of non-synaptic spines	Num of multisynaptic spines	Num of branched spines	Linear density of spines	Linear density of spines per micron (Corrected)	Num of synapses	Num of synapses on spines	Linear density of synapses on spines. Raw per micron (Corrected)	Linear density of synapses on spines. Estimated per micron (Corrected)	Num of synapses on shaft	Linear density of synapses on shaft per micron (Corrected)	Linear density of ALL synapses. Estimated per micron (Corrected)
	SR	spiny 3133	16550.4	17310.3	53	50	3	47	0	3	1	0.00320234	3.06175	56	53	3.06175	3.24546	3	0.173307	3.41877
	SR	spiny 3483	11175	11688.1	30	22	8	18	2	2	1	0.00268457	2.56672	27	23	1.96782	2.68338	4	0.342229	3.02561
	SR	spiny 3549	11068.9	11577.2	35	32	3	24	0	8	5	0.00316201	3.02319	45	40	3.45508	3.77899	5	0.431885	4.21088
	SR	spiny 3395	10983.7	11488	32	29	3	24	0	5	5	0.00291341	2.78551	36	34	2.9596	3.26577	2	0.174094	3.43986
	SR	spiny 3233	10836.9	11334.5	35	29	6	24	2	3	3	0.0032297	3.08791	33	30	2.64678	3.19439	3	0.264678	3.45907
	SR	spiny 3296	10756.7	11250.6	39	37	2	33	1	3	2	0.00362564	3.46647	43	39	3.46647	3.65385	4	0.355536	4.00939
	SR	spiny 3449	10621.5	11109.2	42	40	2	36	0	4	3	0.00395425	3.78066	46	44	3.96069	4.15872	2	0.180031	4.33876
	SR	spiny 3301	10584.7	11070.7	42	37	5	33	0	4	4	0.003968	3.79381	44	42	3.79381	4.30648	2	0.180658	4.48714
	SR	spiny 3647	9972.71	10430.6	36	29	7	24	4	1	1	0.00360985	3.45138	32	26	2.49266	3.09434	6	0.57523	3.66957
	SR	spiny 3628	9727.78	10174.4	43	42	1	37	3	2	2	0.00442033	4.22628	41	41	4.02971	4.12565	0	0	4.12565
	SR	spiny 3412	9655.11	10098.4	33	31	2	31	0	0	0	0.00341788	3.26783	33	31	3.06978	3.26783	2	0.198051	3.46589
	SR	spiny 3528	9633.67	10076	32	28	4	24	1	3	3	0.00332168	3.17586	32	31	3.07662	3.51613	1	0.0992457	3.61538
	SR	spiny 3493	9593.21	10033.7	33	21	12	18	0	3	2	0.00343993	3.28892	29	24	2.39194	3.75877	5	0.498321	4.25709
	SR	spiny 3261	9498.56	9934.69	23	21	2	19	0	2	1	0.00242142	2.31512	25	23	2.31512	2.53561	2	0.201315	2.73692
	SR	spiny 3131	9132.95	9552.29	50	38	12	33	1	4	4	0.00547468	5.23435	49	41	4.29216	5.64758	8	0.837495	6.48508
	SR	spiny 3212	9109.2	9527.46	37	33	4	29	0	4	3	0.00406183	3.88351	40	37	3.88351	4.35424	3	0.314879	4.66912
	SR	spiny 3344	8988.77	9401.49	33	30	3	24	1	5	4	0.00367125	3.51008	35	34	3.61645	3.97809	1	0.106366	4.08446
	SR	spiny 3516	8933.88	9344.08	28	27	1	23	1	3	3	0.00313414	2.99655	32	29	3.10357	3.21852	3	0.321059	3.53957
	SR	spiny 3641	8910.83	9319.98	24	17	7	16	0	1	1	0.00269335	2.57511	21	18	1.93133	2.72659	3	0.321889	3.04848
	SR	spiny 3363	8893.09	9301.42	28	19	9	19	0	0	0	0.00314851	3.01029	22	19	2.0427	3.01029	3	0.322531	3.33282
	SR	spiny 3200	8525.43	8916.88	43	34	9	30	2	2	3	0.00504373	4.82231	39	35	3.92514	4.96415	4	0.448587	5.41273
	SR	spiny 3786	8475.1	8864.24	20	13	7	11	1	1	0	0.00235985	2.25626	13	13	1.46657	2.25626	0	0	2.25626
	SR	spiny 3182	8449.05	8837	25	15	10	14	0	1	1	0.00295891	2.82902	19	16	1.81057	3.01762	3	0.339482	3.3571
	SR	spiny 3567	8328.19	8710.58	28	24	4	22	1	1	1	0.00336208	3.21448	27	25	2.87007	3.34842	2	0.229606	3.57802
	SR	spiny 3434	8212.68	8589.77	25	24	1	23	1	0	0	0.00304407	2.91044	24	23	2.6776	2.78917	1	0.116418	2.90559
	SR	spiny 3661	7958.58	8324.01	27	22	5	20	0	2	1	0.00339256	3.24363	26	24	2.88323	3.5385	2	0.240269	3.77877
	SR	spiny 3288	7429.33	7770.45	1	1	0	1	0	0	0	0.000134602	0.128693	5	1	0.128693	0.128693	4	0.514771	0.643463
	SR	spiny 3377	7075.59	7400.47	20	15	5	14	1	0	0	0.00282662	2.70253	17	14	1.89177	2.52236	3	0.40538	2.92774
	SR	spiny 3328	6660.64	6966.47	20	16	4	15	1	0	0	0.00300271	2.87089	17	15	2.15317	2.69146	2	0.287089	2.97855
	SR	spiny 3229	6617.16	6920.99	19	17	2	17	0	0	0	0.00287132	2.74527	18	17	2.4563	2.74527	1	0.144488	2.88976
	SR	spiny 3581	6027.98	6304.76	15	14	1	11	0	3	2	0.0024884	2.37916	20	18	2.85499	3.05891	2	0.317221	3.37614
	SR	spiny 3794	5673.3	5933.79	19	18	1	18	0	0	0	0.00334902	3.202	19	18	3.03347	3.202	1	0.168526	3.37052
	SR	spiny 3673	5516.55	5769.85	14	14	0	14	0	0	0	0.00253782	2.42641	14	14	2.42641	2.42641	0	0	2.42641
	SR	spiny 3588	5463.73	5714.6	21	20	1	17	0	3	3	0.00384353	3.6748	24	23	4.02478	4.22602	1	0.17499	4.40101
	SR	spiny 3466	5159.37	5396.26	22	19	3	19	0	0	0	0.00426409	4.07689	21	19	3.52095	4.07689	2	0.370627	4.44752
	SR	spiny 3761	4906.84	5132.15	24	17	7	15	2	0	0	0.00489113	4.67641	20	15	2.92275	4.12624	5	0.974251	5.10049
	SR	spiny 3654	4728.7	4945.83	20	17	3	15	2	0	0	0.00422949	4.04381	15	15	3.03286	3.56807	0	0	3.56807
	SR	spiny 3650	4718.13	4934.77	2	2	0	1	1	0	0	0.000423897	0.405288	1	1	0.202644	0.202644	0	0	0.202644
	SR	spiny 3433	4505.26	4712.12	9	8	1	7	0	1	0	0.00199767	1.90997	10	9	1.90997	2.14871	1	0.212219	2.36093
	SR	spiny 3701	4437.02	4640.75	9	6	3	6	0	0	0	0.00202839	1.93934	7	6	1.29289	1.93934	1	0.215482	2.15482
	SR	spiny 3511	4165.23	4356.48	7	5	2	4	0	1	1	0.00168058	1.6068	7	6	1.37726	1.92816	1	0.229543	2.15771
	SR	spiny 3614	4101.25	4289.57	7	6	1	6	0	0	0	0.0017068	1.63187	6	6	1.39874	1.63187	0	0	1.63187
	SR	spiny 3596	4058.61	4244.97	11	9	2	9	0	0	0	0.00271028	2.5913	10	9	2.12016	2.5913	1	0.235573	2.82688
	SR	spiny 3970	3757.8	3930.35	6	6	0	6	0	0	0	0.00159668	1.52658	6	6	1.52658	1.52658	0	0	1.52658
	SR	spiny 3477	3575.66	3739.84	7	7	0	7	0	0	0	0.00195768	1.87174	7	7	1.87174	1.87174	0	0	1.87174
	SR	spiny 3599	3541.02	3703.61	7	6	1	2	0	4	4	0.00197683	1.89005	11	10	2.70007	3.15008	1	0.270007	3.42008
	SR	spiny 3565	3169.38	3314.91	8	8	0	7	0	1	1	0.00252415	2.41334	9	9	2.71501	2.71501	0	0	2.71501
	SR	spiny 3539	3108.21	3250.93	11	10	1	8	0	2	2	0.00353901	3.38365	13	12	3.69125	4.06038	1	0.307604	4.36798
																	3.08277		0.252103	3.33487
	Region	Name	Shaft Length (nm)	Shaft Length (Shrinkage corection factor 0.9561) (nm)	Num of spines	Num of complete spines	Num of truncated spines	Num of monosynaptic spines	Num of non-synaptic spines	Num of multisynaptic spines	Num of branched spines	Linear density of spines	Linear density of spines per micron (Corrected)	Num of synapses	Num of synapses on complete spines	Linear density of synapses on spines. Raw per micron (Corrected)	Linear density of synapses on spines. Estimated per micron (Corrected)	Num of synapses on shaft	Linear density of synapses on shaft per micron (Corrected)	Linear density of ALL synapses. Estimated per micron (Corrected)
	L1	spiny 2163	19356.8	20245.6	3	3	0	2	1	0	0	0.000154984	0.14818	24	2	0.0987867	0.0987867	22	1.08665	1.18544
	L1	spiny 2147	15367.1	16072.7	9	9	0	6	1	2	0	0.000585666	0.559956	13	10	0.622173	0.622173	3	0.186652	0.808825
	L1	spiny 2201	14289	14945.1	27	23	4	19	2	2	2	0.00188956	1.80661	26	24	1.60588	1.88516	2	0.133823	2.01898
	L1	spiny 2217	11801.6	12343.4	13	9	4	8	1	0	0	0.00110155	1.05319	12	8	0.648117	0.936169	4	0.324059	1.26023
	L1	spiny 2165	11766.8	12307	19	17	2	15	0	2	2	0.00161472	1.54383	21	19	1.54383	1.72546	2	0.162509	1.88797
	L1	spiny 2166	10963.3	11466.7	29	18	11	17	0	1	1	0.00264518	2.52906	23	19	1.65697	2.66956	4	0.348836	3.0184
	L1	spiny 2158	10788.6	11283.9	23	23	0	18	2	3	2	0.00213188	2.03829	27	24	2.12692	2.12692	3	0.265864	2.39278
	L1	spiny 2210	10695.7	11186.9	2	2	0	1	1	0	0	0.00018699	0.178781	12	1	0.0893907	0.0893907	11	0.983297	1.07269
	L1	spiny 2235	9923.35	10379	17	16	1	13	0	3	2	0.00171313	1.63793	21	19	1.83062	1.94504	2	0.192697	2.13773
	L1	spiny 2231	9864.52	10317.5	17	14	3	13	0	1	0	0.00172335	1.64769	19	15	1.45385	1.76538	4	0.387692	2.15308
	L1	spiny 2211	9757.6	10205.6	11	9	2	8	0	1	0	0.00112733	1.07784	12	10	0.979852	1.1976	2	0.19597	1.39357
	L1	spiny 2156	9425.38	9858.16	17	12	5	10	0	2	2	0.00180364	1.72446	18	15	1.52158	2.15558	3	0.304317	2.45989
	L1	spiny 2182	9406.8	9838.72	3	2	1	2	0	0	0	0.000318918	0.304918	4	2	0.203278	0.304918	2	0.203278	0.508196
	L1	spiny 2243	9260.68	9685.89	11	9	2	8	1	0	1	0.00118782	1.13567	11	8	0.825944	1.00949	3	0.309729	1.31922
	L1	spiny 2239	9147.77	9567.79	19	17	2	14	0	3	3	0.00207701	1.98583	21	20	2.09035	2.33627	1	0.104517	2.44079
	L1	spiny 2173	9080.84	9497.79	6	4	2	2	0	2	0	0.000660732	0.631726	9	6	0.631726	0.947589	3	0.315863	1.26345
	L1	spiny 2250	8769.61	9172.27	10	8	2	8	0	0	0	0.0011403	1.09024	10	8	0.872194	1.09024	2	0.218048	1.30829
	L1	spiny 2191	8536.39	8928.34	13	9	4	9	0	0	0	0.00152289	1.45604	12	9	1.00803	1.45604	3	0.336009	1.79205
	L1	spiny 2192	8302.17	8683.37	11	4	7	4	0	0	0	0.00132495	1.26679	6	4	0.46065	1.26679	2	0.230325	1.49711
	L1	spiny 2164	8284.28	8664.66	12	11	1	8	1	2	0	0.00144853	1.38494	14	13	1.50035	1.63674	1	0.115411	1.75215
	L1	spiny 2196	8123.63	8496.64	18	15	3	15	0	0	1	0.00221576	2.11849	17	15	1.7654	2.11849	2	0.235387	2.35387
	L1	spiny 2181	7820.51	8179.59	1	1	0	1	0	0	0	0.000127869	0.122256	7	1	0.122256	0.122256	6	0.733533	0.855789
	L1	spiny 2264	7791.29	8149.03	1	1	0	0	0	1	0	0.000128348	0.122714	5	2	0.245428	0.245428	3	0.368142	0.61357
	L1	spiny 2228	7727.03	8081.83	13	10	3	10	0	0	1	0.0016824	1.60855	11	10	1.23734	1.60855	1	0.123734	1.73228
	L1	spiny 2195	7559.35	7906.44	2	2	0	2	0	0	0	0.000264573	0.252958	5	2	0.252958	0.252958	3	0.379438	0.632396
	L1	spiny 2198	7493.35	7837.41	3	2	1	1	0	1	0	0.000400355	0.382779	8	4	0.510373	0.765559	4	0.510373	1.27593
	L1	spiny 2143	7417.13	7757.7	22	16	6	14	1	1	3	0.00296611	2.83589	19	16	2.06247	2.83589	3	0.386713	3.22261
	L1	spiny 2207	7312.66	7648.43	19	16	3	12	1	3	3	0.00259823	2.48417	19	18	2.35342	2.79469	1	0.130746	2.92544
	L1	spiny 2185	7295.49	7630.46	14	13	1	11	1	1	0	0.00191899	1.83475	16	13	1.7037	1.83475	3	0.393161	2.22791
	L1	spiny 2175	7290.19	7624.92	16	14	2	14	0	0	0	0.00219473	2.09838	17	14	1.83608	2.09838	3	0.393447	2.49183
	L1	spiny 2148	6882.47	7198.48	20	20	0	16	1	3	4	0.00290593	2.77836	24	23	3.19512	3.19512	1	0.138918	3.33404
	L1	spiny 2189	6682.74	6989.59	6	2	4	2	0	0	0	0.000897835	0.85842	5	2	0.28614	0.85842	3	0.42921	1.28763
	L1	spiny 2214	6642.8	6947.81	3	3	0	3	0	0	0	0.000451617	0.431791	5	3	0.431791	0.431791	2	0.287861	0.719652
	L1	spiny 2151	6618.01	6921.88	1	0	1	0	0	0	0	0.000151103	0.144469	13	0	0	0	13	1.8781	1.8781
	L1	spiny 2174	6603.63	6906.84	12	9	3	6	0	3	1	0.00181718	1.73741	14	12	1.73741	2.31654	2	0.289568	2.60611
	L1	spiny 2225	6583.66	6885.95	4	4	0	3	0	1	0	0.000607565	0.580893	7	5	0.726116	0.726116	2	0.290446	1.01656
	L1	spiny 2216	6342.23	6633.44	6	5	1	5	0	0	0	0.000946039	0.904508	9	5	0.753756	0.904508	4	0.603005	1.50751
	L1	spiny 2180	6339.95	6631.05	6	5	1	4	1	0	0	0.00094638	0.904834	5	4	0.603222	0.723867	1	0.150806	0.874673
	L1	spiny 2238	6230.67	6516.76	1	1	0	1	0	0	0	0.000160496	0.153451	2	1	0.153451	0.153451	1	0.153451	0.306901
	L1	spiny 2155	6171.38	6454.74	16	13	3	10	1	2	3	0.00259261	2.4788	18	14	2.16895	2.66948	4	0.6197	3.28918
	L1	spiny 2275	6123.08	6404.23	8	7	1	6	1	0	0	0.00130653	1.24917	6	6	0.936881	1.07072	0	0	1.07072
	L1	spiny 2199	6055.83	6333.88	15	11	4	8	1	2	0	0.00247695	2.36822	13	12	1.89457	2.58351	1	0.157881	2.74139
	L1	spiny 2253	5933.71	6206.16	4	4	0	4	0	0	0	0.000674114	0.644521	5	4	0.644521	0.644521	1	0.16113	0.805651
	L1	spiny 2245	5588.07	5844.65	11	8	3	7	0	1	0	0.00196848	1.88206	11	10	1.71097	2.35258	1	0.171097	2.52368
	L1	spiny 2259	5480.6	5732.25	3	3	0	3	0	0	0	0.000547385	0.523355	5	3	0.523355	0.523355	2	0.348903	0.872258
	L1	spiny 2262	5366.04	5612.43	2	2	0	1	0	1	0	0.000372714	0.356352	5	3	0.534528	0.534528	2	0.356352	0.89088
	L1	spiny 2222	5302.09	5545.54	13	8	5	6	0	2	2	0.00245186	2.34423	16	10	1.80325	2.93028	6	1.08195	4.01224
	L1	spiny 2255	5293.06	5536.09	9	7	2	6	0	1	0	0.00170034	1.6257	8	8	1.44506	1.85794	0	0	1.85794
	L1	spiny 2170	5155.88	5392.61	16	11	5	9	0	2	2	0.00310325	2.96702	17	13	2.4107	3.50648	4	0.741755	4.24824
	L1	spiny 2234	4946.23	5173.33	8	4	4	3	0	1	1	0.00161739	1.54639	8	5	0.966495	1.93299	3	0.579897	2.51289
	L1	spiny 2271	4555.73	4764.91	1	1	0	1	0	0	0	0.000219504	0.209867	2	1	0.209867	0.209867	1	0.209867	0.419735
	L1	spiny 2258	4504.99	4711.84	1	1	0	1	0	0	0	0.000221976	0.212231	2	1	0.212231	0.212231	1	0.212231	0.424463
	L1	spiny 2154	4468.76	4673.95	3	3	0	2	0	1	1	0.000671327	0.641856	4	4	0.855808	0.855808	0	0	0.855808
	L1	spiny 2272	4392.05	4593.71	6	6	0	4	1	1	0	0.00136611	1.30613	7	6	1.30613	1.30613	1	0.217689	1.52382
	L1	spiny 2197	4386.7	4588.12	12	6	6	6	0	0	0	0.00273554	2.61545	10	6	1.30773	2.61545	4	0.871817	3.48727
	L1	spiny 2209	4317.27	4515.5	3	3	0	2	0	1	0	0.000694884	0.664378	5	5	1.1073	1.1073	0	0	1.1073
	L1	spiny 2242	4267.63	4463.58	2	2	0	2	0	0	0	0.000468645	0.448071	2	2	0.448071	0.448071	0	0	0.448071
	L1	spiny 2204	4107.47	4296.06	7	6	1	6	0	0	0	0.00170421	1.6294	9	6	1.39663	1.6294	3	0.698314	2.32771
	L1	spiny 2226	4090.2	4278.01	5	5	0	3	0	2	1	0.00122243	1.16877	8	7	1.63628	1.63628	1	0.233754	1.87003
	L1	spiny 2256	3980.38	4163.14	7	4	3	2	0	2	2	0.00175863	1.68142	6	6	1.44122	2.52213	0	0	2.52213
	L1	spiny 2278	3834.61	4010.68	1	1	0	0	0	1	0	0.000260783	0.249334	3	2	0.498669	0.498669	1	0.249334	0.748003
	L1	spiny 2244	3735.03	3906.53	4	2	2	2	0	0	0	0.00107094	1.02393	3	2	0.511963	1.02393	1	0.255982	1.27991
	L1	spiny 2227	3379.98	3535.17	5	4	1	3	1	0	0	0.0014793	1.41436	5	3	0.848615	1.06077	2	0.565743	1.62651
	L1	spiny 2153	3300.89	3452.45	11	4	7	4	0	0	0	0.00333243	3.18614	8	4	1.1586	3.18614	4	1.1586	4.34474
	L1	spiny 2162	3105.37	3247.96	4	3	1	3	0	0	0	0.00128809	1.23154	3	3	0.923657	1.23154	0	0	1.23154
	L1	spiny 2260	3025.3	3164.21	6	3	3	3	0	0	0	0.00198328	1.89621	4	3	0.948105	1.89621	1	0.316035	2.21225
																	1.41361		0.355903	1.76951
	Region	Name	Shaft Length (nm)	Shaft Length (Shrinkage correction factor 0.9561)(nm)	Num of spines	Num of complete spines	Num of truncated spines	Num of monosynaptic spines	Num of non-synaptic spines	Num of multisynaptic spines	Num of branched spines	Linear density of spines	Linear density of spines per micron (Corrected)	Num of synapses	Num of synapses on complete spines	Linear density of synapses on spines. Raw per micron (Corrected)	Linear density of synapses on spines. Estimated per micron (Corrected)	Num of synapses on shaft	Linear density of synapses on shaft per micron (Corrected)	Linear density of ALL synapses. Estimated per micron (Corrected)
	L3	spiny 1478	15378.3	16084.4	31	23	8	18	1	4	3	0.00201583	1.92733	28	26	1.61647	2.17873	2	0.124344	2.30307
	L3	spiny 1645	12062.5	12616.3	35	24	11	18	1	5	5	0.00290156	2.77418	34	29	2.29861	3.35214	5	0.396312	3.74845
	L3	spiny 1432	11893.2	12439.3	15	11	4	10	0	1	1	0.00126122	1.20585	13	12	0.964683	1.31548	1	0.0803902	1.39587
	L3	spiny 1410	11701.6	12238.8	14	11	3	8	0	3	1	0.00119642	1.1439	20	14	1.1439	1.45587	6	0.490242	1.94611
	L3	spiny 1379	11640.2	12174.7	36	22	14	19	0	3	2	0.00309273	2.95696	30	25	2.05344	3.36018	5	0.410689	3.77087
	L3	spiny 1488	11308	11827.2	14	9	5	8	0	1	1	0.00123807	1.18371	14	10	0.84551	1.31524	4	0.338204	1.65344
	L3	spiny 1550	9628.37	10070.5	22	18	4	13	0	5	5	0.00228492	2.18461	27	24	2.38321	2.91281	3	0.297901	3.21071
	L3	spiny 1500	8931.78	9341.89	30	19	11	16	0	3	3	0.00335879	3.21134	30	24	2.56907	4.05643	6	0.642269	4.6987
	L3	spiny 1676	8404.52	8790.42	16	12	4	10	1	1	1	0.00190374	1.82016	15	12	1.36512	1.82016	3	0.341281	2.16144
	L3	spiny 1705	7824.65	8183.93	15	9	6	8	0	1	2	0.00191702	1.83286	12	10	1.22191	2.03651	2	0.244381	2.28089
	L3	spiny 1586	7759.66	8115.95	11	9	2	7	1	1	0	0.00141759	1.35536	10	9	1.10893	1.35536	1	0.123214	1.47857
	L3	spiny 1530	7462.15	7804.78	1	1	0	0	1	0	0	0.00013401	0.128127	11	0	0	0	11	1.40939	1.40939
	L3	spiny 1448	7368.19	7706.51	18	13	5	10	1	2	1	0.00244293	2.33569	18	14	1.81665	2.51536	4	0.519042	3.0344
	L3	spiny 1635	7350.98	7688.51	7	7	0	5	2	0	1	0.000952253	0.91045	6	5	0.650321	0.650321	1	0.130064	0.780385
	L3	spiny 1593	7032.58	7355.49	14	8	6	6	1	1	1	0.00199073	1.90334	10	8	1.08762	1.90334	2	0.271906	2.17525
	L3	spiny 1518	6849.47	7163.97	9	7	2	7	0	0	0	0.00131397	1.25629	9	7	0.977112	1.25629	2	0.279175	1.53546
	L3	spiny 1620	6757.94	7068.24	2	2	0	1	0	1	0	0.000295948	0.282956	8	3	0.424434	0.424434	5	0.70739	1.13182
	L3	spiny 1766	6734.71	7043.94	6	6	0	6	0	0	0	0.000890907	0.851796	6	6	0.851796	0.851796	0	0	0.851796
	L3	spiny 1967	6729.12	7038.09	1	0	1	0	0	0	0	0.000148608	0.142084	1	0	0	0	1	0.142084	0.142084
	L3	spiny 1961	6522.06	6821.52	2	2	0	1	1	0	0	0.000306652	0.29319	2	1	0.146595	0.146595	1	0.146595	0.29319
	L3	spiny 1617	6521.81	6821.26	7	6	1	3	1	2	0	0.00107332	1.0262	7	7	1.0262	1.19724	0	0	1.19724
	L3	spiny 1637	6268.64	6556.47	10	9	1	9	0	0	0	0.00159524	1.52521	11	9	1.37269	1.52521	2	0.305042	1.83025
	L3	spiny 1571	5929.3	6201.55	11	10	1	9	0	1	0	0.00185519	1.77375	13	11	1.77375	1.95112	2	0.3225	2.27362
	L3	spiny 1542	5823.37	6090.75	4	4	0	4	0	0	0	0.000686887	0.656733	5	4	0.656733	0.656733	1	0.164183	0.820916
	L3	spiny 1581	5753.31	6017.48	8	3	5	2	0	1	1	0.0013905	1.32946	6	4	0.664731	1.77261	2	0.332365	2.10498
	L3	spiny 1603	5735.46	5998.81	13	10	3	8	2	0	0	0.0022666	2.1671	9	8	1.3336	1.73368	1	0.1667	1.90038
	L3	spiny 1423	5705.21	5967.17	12	10	2	7	0	3	0	0.00210334	2.011	15	13	2.17859	2.61431	2	0.335167	2.94947
	L3	spiny 1611	5658.83	5918.66	6	5	1	5	0	0	0	0.00106029	1.01374	5	5	0.844786	1.01374	0	0	1.01374
	L3	spiny 1472	5376.97	5623.86	7	5	2	4	0	1	0	0.00130185	1.2447	11	6	1.06688	1.49364	5	0.88907	2.38271
	L3	spiny 1613	5363.61	5609.89	5	4	1	2	1	1	0	0.000932208	0.891284	6	4	0.713027	0.891284	2	0.356513	1.2478
	L3	spiny 1626	5127.3	5362.73	7	6	1	6	0	0	0	0.00136524	1.30531	7	6	1.11883	1.30531	1	0.186472	1.49178
	L3	spiny 1697	5084.26	5317.7	7	5	2	5	0	0	0	0.0013768	1.31636	7	5	0.940255	1.31636	2	0.376102	1.69246
	L3	spiny 1672	4893.03	5117.7	4	3	1	2	0	1	1	0.000817489	0.781602	4	4	0.781602	1.04214	0	0	1.04214
																	1.55819		0.31906	1.87725

## Sheet: Fig 3f, Smooth dendrites
	Figure 3f Linear densities of synapses on smooth dendrites
	Region	Name	Shaft Length (nm)	Shaft Length (Shrinkage correction factor 0.9561)(nm)	Num of spines	Linear density of spines	Num of synapses	Num of synapses on spines	Num of synapses on shaft	Linear density of synapses	Linear density of synapses per micron (Corrected)
	SR	Unspiny 3506	8453.84	8842	0	0	9	0	9	0.00106461	1.01787
	SR	Unspiny 3600	7940.73	8305.33	0	0	5	0	5	0.000629665	0.602023
	SR	Unspiny 3602	4715.62	4932.14	0	0	4	0	4	0.000848245	0.811007
	SR	Unspiny 3626	9344.27	9773.32	0	0	49	0	49	0.00524386	5.01365
	SR	Unspiny 3700	5085.95	5319.48	0	0	7	0	7	0.00137634	1.31592
	SR	Unspiny 4049	10579.2	11064.9	0	0	25	0	25	0.00236314	2.2594
											1.83664
	Region	Name	Shaft Length (nm)	Shaft Length (Shrink correction factor 0.9561)(nm)	Num of spines	Linear density of spines	Num of synapses	Num of synapses on spines	Num of synapses on shaft	Linear density of synapses	Linear density of synapses per micron (Corrected)
	L1	non spiny 2184	4118.16	4307.25	0	0	2	0	2	0.000485653	0.464333
	L1	non spiny 2249	4644.72	4857.99	0	0	4	0	4	0.000861192	0.823386
	L1	non spiny 2254	3487.41	3647.53	0	0	4	0	4	0.00114698	1.09663
	L1	non spiny 2281	4351.13	4550.92	0	0	1	0	1	0.000229825	0.219736
											0.651022
	Region	Name	Shaft Length (nm)	Shaft Length (Shrinkage correction factor 0.9561) (nm)	Num of spines	Linear density of spines	Num of synapses	Num of synapses on spines	Num of synapses on shaft	Linear density of synapses	Linear density of synapses per micron (Corrected)
	L3	Non spiny 1670	5915.7	6187.33	0	0	3	0	3	0.000507125	0.484862
	L3	Non spiny 1682	5784.91	6050.53	0	0	5	0	5	0.000864318	0.826374
											0.655618

## Sheet: Fig 6b,c Axon targets
	Figure 6b Proportions of excitatory and inhibitory axons
		Excitatory axons	Inhibitory axons		Percent excitatory	Percent inhibitory
	SR	602	14		97.7273	2.27273
	L1	490	42		92.1053	7.89474
	L3	342	19		94.7368	5.26316
	Figura 6c Distribution of synapses on dendritic spines and shafts
								Percents
		Excitatory on Spines	Exc. On Shafts	Inhib. On Spines	Inhib on Shafts	TOTAL		Excitatory on Spines	Exc. On Shafts	Inhib. On Spines	Inhib on Shafts
	SR	1356	112	11	26	1505		90.0997	7.44186	0.730897	1.72757
	L1	759	101	23	77	960		79.0625	10.5208	2.39583	8.02083
	L3	499	34	14	21	568		87.8521	5.98592	2.46479	3.69718

## Sheet: Fig 6d and 7b Exc. Axons
	Figure 6d Linear densities of synapses established by excitatory axons
	Region	Name	Shaft length (nm)	Num of synapses	Linear density of synapses	Linear density per micron corrected (correction factor = 0.9561)
	SR	Excitatory 3375	15146.7	5	0.000330104	0.315613
	SR	Excitatory 3633	14967	3	0.000200441	0.191642
	SR	Excitatory 3473	14869	7	0.000470777	0.45011
	SR	Excitatory 3308	14820.4	5	0.000337374	0.322563
	SR	Excitatory 3478	14275.7	6	0.000420295	0.401844
	SR	Excitatory 3306	14069.6	3	0.000213226	0.203865
	SR	Excitatory 3562	13934.7	3	0.00021529	0.205839
	SR	Excitatory 3426	13856.9	4	0.000288665	0.275992
	SR	Excitatory 3465	13817.9	3	0.00021711	0.207579
	SR	Excitatory 3350	13497.7	3	0.00022226	0.212503
	SR	Excitatory 3256	13213.6	6	0.000454076	0.434142
	SR	Excitatory 3519	13045.5	4	0.000306619	0.293159
	SR	Excitatory 3323	12881.5	4	0.000310522	0.29689
	SR	Excitatory 3523	12840.7	6	0.000467264	0.446751
	SR	Excitatory 3222	12735.6	3	0.000235561	0.22522
	SR	Excitatory 3414	12406	7	0.000564243	0.539473
	SR	Excitatory 3161	12204.9	5	0.000409671	0.391687
	SR	Excitatory 3472	12124.8	5	0.000412378	0.394275
	SR	Excitatory 3195	12121.6	3	0.000247492	0.236627
	SR	Excitatory 3660	12039.9	4	0.000332228	0.317643
	SR	Excitatory 3419	12016.6	4	0.000332873	0.31826
	SR	Excitatory 3583	12010.5	4	0.000333041	0.318421
	SR	Excitatory 3521	11986.5	4	0.00033371	0.31906
	SR	Excitatory 3559	11972.6	3	0.000250572	0.239572
	SR	Excitatory 3407	11862.4	5	0.000421501	0.402997
	SR	Excitatory 3592	11781.7	5	0.000424387	0.405757
	SR	Excitatory 3272	11727.5	4	0.000341078	0.326104
	SR	Excitatory 3258	11711.8	5	0.000426922	0.40818
	SR	Excitatory 3299	11700.6	4	0.000341862	0.326855
	SR	Excitatory 3782	11683	2	0.000171189	0.163674
	SR	Excitatory 3162	11654.9	7	0.000600605	0.574238
	SR	Excitatory 3636	11602.3	3	0.000258568	0.247217
	SR	Excitatory 3748	11291.1	2	0.00017713	0.169354
	SR	Excitatory 3575	11273.5	3	0.000266111	0.254429
	SR	Excitatory 3557	11252.4	4	0.000355481	0.339876
	SR	Excitatory 3421	11188.9	5	0.000446872	0.427255
	SR	Excitatory 3347	11171.1	5	0.000447585	0.427936
	SR	Excitatory 3665	11136.5	2	0.000179589	0.171705
	SR	Excitatory 3221	11129.2	4	0.000359413	0.343635
	SR	Excitatory 3349	11060.3	5	0.000452065	0.43222
	SR	Excitatory 3464	11054.9	4	0.000361829	0.345945
	SR	Excitatory 3401	11054.6	7	0.000633221	0.605423
	SR	Excitatory 3215	10962.5	5	0.000456102	0.436079
	SR	Excitatory 3217	10942.6	3	0.000274158	0.262123
	SR	Excitatory 3404	10878.3	4	0.000367704	0.351561
	SR	Excitatory 3553	10848.9	3	0.000276526	0.264387
	SR	Excitatory 3405	10826.2	3	0.000277106	0.264941
	SR	Excitatory 3297	10675.7	5	0.000468355	0.447795
	SR	Excitatory 3173	10637.6	3	0.000282017	0.269637
	SR	Excitatory 3197	10537.8	5	0.000474481	0.453651
	SR	Excitatory 3307	10472	5	0.000477465	0.456504
	SR	Excitatory 3355	10457.8	5	0.000478114	0.457124
	SR	Excitatory 3533	10388.9	5	0.000481281	0.460153
	SR	Excitatory 3386	10382.7	5	0.00048157	0.460429
	SR	Excitatory 3283	10365.8	3	0.000289413	0.276708
	SR	Excitatory 3369	10323.9	5	0.000484312	0.463051
	SR	Excitatory 3408	10184.8	3	0.000294557	0.281626
	SR	Excitatory 3403	10170.2	5	0.000491633	0.47005
	SR	Excitatory 3420	10116	5	0.000494268	0.47257
	SR	Excitatory 3372	10036.9	5	0.000498163	0.476294
	SR	Excitatory 3406	10032	3	0.000299044	0.285916
	SR	Excitatory 3524	9969.73	3	0.000300911	0.287701
	SR	Excitatory 3428	9894.13	2	0.00020214	0.193266
	SR	Excitatory 3643	9857.17	3	0.000304347	0.290986
	SR	Excitatory 3318	9853.08	4	0.000405965	0.388143
	SR	Excitatory 3310	9843.51	4	0.000406359	0.38852
	SR	Excitatory 3304	9836.71	4	0.00040664	0.388789
	SR	Excitatory 3239	9828.35	4	0.000406986	0.389119
	SR	Excitatory 3772	9784.43	3	0.00030661	0.293149
	SR	Excitatory 3166	9744.35	4	0.000410494	0.392474
	SR	Excitatory 3425	9701.84	3	0.00030922	0.295645
	SR	Excitatory 3167	9684.49	6	0.000619547	0.592349
	SR	Excitatory 3476	9596.58	3	0.000312611	0.298888
	SR	Excitatory 3235	9573.5	5	0.000522275	0.499347
	SR	Excitatory 3732	9567.26	3	0.00031357	0.299804
	SR	Excitatory 3785	9562.23	2	0.000209156	0.199974
	SR	Excitatory 3238	9559.05	3	0.000313839	0.300061
	SR	Excitatory 3555	9553.86	3	0.000314009	0.300224
	SR	Excitatory 3159	9502.96	4	0.000420922	0.402443
	SR	Excitatory 3422	9426.36	2	0.000212171	0.202857
	SR	Excitatory 3669	9417.77	3	0.000318547	0.304562
	SR	Excitatory 3587	9405.59	3	0.000318959	0.304957
	SR	Excitatory 3683	9401.33	3	0.000319104	0.305095
	SR	Excitatory 3388	9384.27	3	0.000319684	0.30565
	SR	Excitatory 3302	9368.11	2	0.00021349	0.204118
	SR	Excitatory 3359	9328.43	3	0.000321598	0.307479
	SR	Excitatory 3324	9327.23	3	0.000321639	0.307519
	SR	Excitatory 3348	9307.86	1	0.000107436	0.10272
	SR	Excitatory 3227	9299.41	3	0.000322601	0.308439
	SR	Excitatory 4079	9283.42	1	0.000107719	0.10299
	SR	Excitatory 3809	9276.98	2	0.000215588	0.206123
	SR	Excitatory 3678	9274.08	2	0.000215655	0.206187
	SR	Excitatory 3309	9265.8	4	0.000431695	0.412744
	SR	Excitatory 3353	9263.3	4	0.000431811	0.412855
	SR	Excitatory 3423	9254.34	6	0.000648345	0.619882
	SR	Excitatory 3632	9206.14	1	0.000108623	0.103855
	SR	Excitatory 3554	9158.23	3	0.000327574	0.313194
	SR	Excitatory 3574	9130.31	3	0.000328576	0.314151
	SR	Excitatory 3679	9079.45	3	0.000330417	0.315911
	SR	Excitatory 3286	9066.29	5	0.000551494	0.527283
	SR	Excitatory 3149	9030.2	2	0.000221479	0.211756
	SR	Excitatory 3455	9022.19	6	0.000665027	0.635832
	SR	Excitatory 3666	9003.02	5	0.000555369	0.530988
	SR	Excitatory 3314	9000.79	4	0.000444405	0.424896
	SR	Excitatory 3659	8980.11	4	0.000445429	0.425875
	SR	Excitatory 3198	8967.88	4	0.000446036	0.426455
	SR	Excitatory 3177	8944.75	3	0.000335392	0.320668
	SR	Excitatory 3770	8881.7	2	0.000225182	0.215297
	SR	Excitatory 3255	8881.54	4	0.000450372	0.430601
	SR	Excitatory 3722	8797.81	1	0.000113665	0.108675
	SR	Excitatory 3151	8785.57	12	0.00136588	1.30591
	SR	Excitatory 3442	8785.29	3	0.00034148	0.326489
	SR	Excitatory 3315	8756.57	2	0.0002284	0.218373
	SR	Excitatory 3226	8733.64	5	0.000572499	0.547366
	SR	Excitatory 3444	8726.08	3	0.000343797	0.328704
	SR	Excitatory 3470	8722.57	2	0.00022929	0.219224
	SR	Excitatory 3190	8720.85	5	0.000573338	0.548169
	SR	Excitatory 3313	8688.71	3	0.000345276	0.330118
	SR	Excitatory 3534	8590.4	4	0.000465636	0.445195
	SR	Excitatory 3458	8567.69	3	0.000350153	0.334781
	SR	Excitatory 3638	8564.34	3	0.00035029	0.334912
	SR	Excitatory 3463	8560.2	5	0.000584099	0.558457
	SR	Excitatory 3765	8535.83	3	0.00035146	0.33603
	SR	Excitatory 3351	8521.62	3	0.000352046	0.336591
	SR	Excitatory 3410	8505.52	2	0.000235141	0.224819
	SR	Excitatory 3186	8492.39	4	0.00047101	0.450332
	SR	Excitatory 3409	8490.31	2	0.000235563	0.225221
	SR	Excitatory 3357	8459.14	5	0.000591077	0.565129
	SR	Excitatory 3321	8458.04	3	0.000354692	0.339121
	SR	Excitatory 3461	8449.29	4	0.000473412	0.45263
	SR	Excitatory 3199	8437.51	3	0.000355555	0.339946
	SR	Excitatory 3300	8431.59	4	0.000474406	0.45358
	SR	Excitatory 3360	8394.77	4	0.000476487	0.455569
	SR	Excitatory 3616	8380.77	5	0.000596604	0.570413
	SR	Excitatory 3259	8369.76	3	0.000358433	0.342698
	SR	Excitatory 3584	8357.86	5	0.000598239	0.571977
	SR	Excitatory 3203	8350.89	3	0.000359243	0.343472
	SR	Excitatory 3154	8331.58	4	0.000480101	0.459024
	SR	Excitatory 3955	8324.9	1	0.000120122	0.114848
	SR	Excitatory 3394	8305.83	1	0.000120397	0.115112
	SR	Excitatory 3762	8298.69	3	0.000361503	0.345633
	SR	Excitatory 3558	8275.77	2	0.000241669	0.23106
	SR	Excitatory 3668	8265.44	4	0.000483943	0.462698
	SR	Excitatory 3184	8259.3	3	0.000363227	0.347281
	SR	Excitatory 3535	8250.92	4	0.000484795	0.463512
	SR	Excitatory 3232	8240.25	8	0.000970844	0.928224
	SR	Excitatory 3803	8235.85	5	0.000607102	0.58045
	SR	Excitatory 3316	8227.2	3	0.000364644	0.348636
	SR	Excitatory 3931	8226.79	3	0.000364662	0.348654
	SR	Excitatory 3382	8224.64	2	0.000243172	0.232496
	SR	Excitatory 3192	8205.57	3	0.000365605	0.349555
	SR	Excitatory 3752	8202.4	1	0.000121915	0.116563
	SR	Excitatory 3924	8149.91	1	0.000122701	0.117314
	SR	Excitatory 3400	8135.02	3	0.000368776	0.352587
	SR	Excitatory 3219	8126.65	4	0.000492208	0.4706
	SR	Excitatory 3164	8109.01	3	0.000369959	0.353718
	SR	Excitatory 3146	8091.41	2	0.000247176	0.236325
	SR	Excitatory 3556	8087.86	3	0.000370926	0.354643
	SR	Excitatory 3474	8079.42	5	0.000618856	0.591689
	SR	Excitatory 3585	8056.22	2	0.000248256	0.237357
	SR	Excitatory 3667	8029.53	4	0.000498161	0.476292
	SR	Excitatory 3228	7994.38	2	0.000250176	0.239193
	SR	Excitatory 3402	7993.59	3	0.000375301	0.358825
	SR	Excitatory 3456	7980.04	5	0.000626563	0.599057
	SR	Excitatory 3730	7979.35	3	0.000375971	0.359465
	SR	Excitatory 3356	7975.27	1	0.000125388	0.119883
	SR	Excitatory 3246	7967.65	3	0.000376523	0.359993
	SR	Excitatory 3244	7949.58	5	0.000628964	0.601352
	SR	Excitatory 3254	7925.92	5	0.000630842	0.603148
	SR	Excitatory 3220	7909.76	4	0.000505704	0.483504
	SR	Excitatory 3796	7886.76	3	0.000380384	0.363685
	SR	Excitatory 3676	7868.95	4	0.000508327	0.486012
	SR	Excitatory 3327	7841.02	3	0.000382603	0.365807
	SR	Excitatory 3311	7839.98	5	0.000637757	0.60976
	SR	Excitatory 3998	7831.21	1	0.000127694	0.122088
	SR	Excitatory 3291	7820.32	2	0.000255744	0.244517
	SR	Excitatory 3257	7816.05	2	0.000255884	0.244651
	SR	Excitatory 3595	7802.67	2	0.000256322	0.24507
	SR	Excitatory 3854	7791.11	3	0.000385054	0.36815
	SR	Excitatory 3391	7788.68	4	0.000513566	0.49102
	SR	Excitatory 3720	7779.86	2	0.000257074	0.245788
	SR	Excitatory 3940	7741.73	2	0.00025834	0.246999
	SR	Excitatory 3269	7719.57	3	0.000388623	0.371562
	SR	Excitatory 3242	7716.26	4	0.000518386	0.495629
	SR	Excitatory 3488	7704.64	2	0.000259584	0.248188
	SR	Excitatory 3882	7685.84	2	0.000260219	0.248795
	SR	Excitatory 3604	7679.78	3	0.000390636	0.373487
	SR	Excitatory 3387	7636.39	6	0.000785711	0.751219
	SR	Excitatory 3424	7624.13	3	0.000393487	0.376213
	SR	Excitatory 3312	7574.28	3	0.000396077	0.37869
	SR	Excitatory 3176	7542.96	3	0.000397722	0.380262
	SR	Excitatory 3240	7527.33	4	0.000531397	0.508069
	SR	Excitatory 3593	7522.92	1	0.000132927	0.127092
	SR	Excitatory 3634	7522.15	2	0.000265881	0.254209
	SR	Excitatory 3459	7501.18	3	0.000399937	0.38238
	SR	Excitatory 3358	7480.44	3	0.000401046	0.38344
	SR	Excitatory 3764	7476.7	2	0.000267498	0.255755
	SR	Excitatory 3471	7456.18	4	0.000536468	0.512917
	SR	Excitatory 3502	7436.26	4	0.000537905	0.514291
	SR	Excitatory 3630	7420.9	2	0.000269509	0.257678
	SR	Excitatory 3858	7403.51	2	0.000270142	0.258283
	SR	Excitatory 3579	7400.68	3	0.000405368	0.387573
	SR	Excitatory 3566	7387.47	1	0.000135364	0.129422
	SR	Excitatory 3675	7376.37	4	0.000542272	0.518467
	SR	Excitatory 3322	7374.85	3	0.000406788	0.38893
	SR	Excitatory 3904	7373.63	1	0.000135618	0.129665
	SR	Excitatory 3303	7367.75	3	0.00040718	0.389304
	SR	Excitatory 3851	7367.58	1	0.00013573	0.129771
	SR	Excitatory 3332	7363.28	3	0.000407427	0.389541
	SR	Excitatory 3338	7360.86	5	0.000679268	0.649448
	SR	Excitatory 3802	7351.75	2	0.000272044	0.260101
	SR	Excitatory 3862	7350.08	1	0.000136053	0.13008
	SR	Excitatory 3460	7309.8	5	0.000684013	0.653985
	SR	Excitatory 3145	7298.2	2	0.00027404	0.26201
	SR	Excitatory 3236	7288.62	4	0.000548801	0.524709
	SR	Excitatory 3282	7269.21	2	0.000275133	0.263055
	SR	Excitatory 3325	7236.03	3	0.000414592	0.396391
	SR	Excitatory 3489	7203.27	3	0.000416478	0.398194
	SR	Excitatory 3677	7173.53	3	0.000418204	0.399845
	SR	Excitatory 3448	7137.11	4	0.000560451	0.535847
	SR	Excitatory 3153	7111.9	4	0.000562437	0.537746
	SR	Excitatory 3371	7095.78	4	0.000563716	0.538968
	SR	Excitatory 3243	7073.31	3	0.00042413	0.40551
	SR	Excitatory 3783	7056	1	0.000141723	0.135502
	SR	Excitatory 3370	7051.82	4	0.000567229	0.542328
	SR	Excitatory 3598	7042.06	4	0.000568016	0.54308
	SR	Excitatory 3930	7040.11	3	0.00042613	0.407423
	SR	Excitatory 3767	7038.58	1	0.000142074	0.135837
	SR	Excitatory 3172	7012.21	2	0.000285217	0.272696
	SR	Excitatory 3799	7010.4	1	0.000142645	0.136383
	SR	Excitatory 3181	6975.18	2	0.000286731	0.274144
	SR	Excitatory 3749	6941.46	1	0.000144062	0.137738
	SR	Excitatory 3841	6926.2	3	0.000433138	0.414123
	SR	Excitatory 3253	6911.89	5	0.000723392	0.691635
	SR	Excitatory 3839	6909.05	1	0.000144738	0.138384
	SR	Excitatory 3487	6899.04	3	0.000434843	0.415753
	SR	Excitatory 3361	6897.03	2	0.00028998	0.27725
	SR	Excitatory 3174	6870.69	3	0.000436637	0.417469
	SR	Excitatory 3368	6838.73	1	0.000146226	0.139807
	SR	Excitatory 3635	6828.5	2	0.00029289	0.280032
	SR	Excitatory 3169	6783.23	2	0.000294845	0.281901
	SR	Excitatory 3287	6774.11	2	0.000295242	0.282281
	SR	Excitatory 3441	6765.19	2	0.000295631	0.282653
	SR	Excitatory 3210	6764.61	4	0.000591313	0.565354
	SR	Excitatory 3547	6701.77	4	0.000596857	0.570655
	SR	Excitatory 3538	6697.08	4	0.000597275	0.571055
	SR	Excitatory 3354	6695.26	1	0.000149359	0.142803
	SR	Excitatory 3273	6687.48	3	0.0004486	0.428906
	SR	Excitatory 3779	6637.5	2	0.000301318	0.288091
	SR	Excitatory 3367	6636.57	3	0.000452041	0.432196
	SR	Excitatory 3746	6614.91	2	0.000302347	0.289074
	SR	Excitatory 3890	6609.35	4	0.000605203	0.578635
	SR	Excitatory 3869	6561.65	3	0.000457202	0.437131
	SR	Excitatory 3397	6552.11	1	0.000152622	0.145922
	SR	Excitatory 3563	6550.6	3	0.000457974	0.437869
	SR	Excitatory 3859	6543.96	3	0.000458438	0.438313
	SR	Excitatory 3206	6535.99	2	0.000305998	0.292565
	SR	Excitatory 3536	6529.97	2	0.00030628	0.292834
	SR	Excitatory 3415	6518.64	4	0.000613625	0.586687
	SR	Excitatory 3787	6502.52	1	0.000153787	0.147035
	SR	Excitatory 3743	6473.19	2	0.000308967	0.295403
	SR	Excitatory 3560	6468.68	2	0.000309182	0.295609
	SR	Excitatory 3411	6448.37	4	0.000620312	0.59308
	SR	Excitatory 3213	6444.49	2	0.000310343	0.296719
	SR	Excitatory 3209	6437.06	4	0.000621402	0.594122
	SR	Excitatory 3280	6436.38	3	0.000466101	0.445639
	SR	Excitatory 3289	6434.5	4	0.000621649	0.594359
	SR	Excitatory 3797	6431.55	1	0.000155484	0.148658
	SR	Excitatory 3383	6364.73	4	0.000628463	0.600874
	SR	Excitatory 3929	6321.69	2	0.000316371	0.302482
	SR	Excitatory 3817	6315.47	1	0.000158341	0.15139
	SR	Excitatory 3625	6292.2	4	0.000635708	0.6078
	SR	Excitatory 3672	6285.64	1	0.000159093	0.152109
	SR	Excitatory 3295	6251.25	2	0.000319936	0.305891
	SR	Excitatory 3911	6237.37	1	0.000160324	0.153286
	SR	Excitatory 3753	6236.41	3	0.000481046	0.459928
	SR	Excitatory 3577	6234.1	1	0.000160408	0.153366
	SR	Excitatory 3429	6227.19	3	0.000481759	0.460609
	SR	Excitatory 3384	6226.07	2	0.00032123	0.307128
	SR	Excitatory 3319	6225.46	2	0.000321261	0.307158
	SR	Excitatory 3341	6210.51	1	0.000161017	0.153949
	SR	Excitatory 3440	6207.98	2	0.000322166	0.308023
	SR	Excitatory 3469	6206.17	4	0.000644519	0.616225
	SR	Excitatory 3751	6203.84	2	0.000322381	0.308228
	SR	Excitatory 3447	6155.14	3	0.000487397	0.466001
	SR	Excitatory 3580	6152.48	3	0.000487608	0.466202
	SR	Excitatory 3317	6142.78	4	0.00065117	0.622584
	SR	Excitatory 3157	6124.69	3	0.000489821	0.468318
	SR	Excitatory 3446	6080.84	2	0.000328902	0.314463
	SR	Excitatory 3532	6079.32	2	0.000328984	0.314542
	SR	Excitatory 3631	6049.41	2	0.000330611	0.316097
	SR	Excitatory 3758	6027.75	2	0.000331799	0.317233
	SR	Excitatory 3627	6009.9	2	0.000332784	0.318175
	SR	Excitatory 3522	5975.47	2	0.000334702	0.320008
	SR	Excitatory 3591	5946.7	2	0.000336321	0.321557
	SR	Excitatory 3376	5920.76	3	0.000506691	0.484448
	SR	Excitatory 3416	5892.09	5	0.000848595	0.811341
	SR	Excitatory 4078	5883.49	1	0.000169967	0.162506
	SR	Excitatory 3760	5878.72	2	0.00034021	0.325275
	SR	Excitatory 3855	5876.76	1	0.000170162	0.162692
	SR	Excitatory 3437	5874.33	1	0.000170232	0.162759
	SR	Excitatory 3268	5842.34	2	0.000342329	0.327301
	SR	Excitatory 3552	5826.74	2	0.000343245	0.328177
	SR	Excitatory 3927	5812.9	1	0.000172031	0.164479
	SR	Excitatory 3462	5776.38	2	0.000346237	0.331038
	SR	Excitatory 3485	5749.98	4	0.000695654	0.665115
	SR	Excitatory 3223	5749.83	1	0.000173918	0.166283
	SR	Excitatory 3163	5749.11	3	0.000521819	0.498912
	SR	Excitatory 3755	5716.76	1	0.000174924	0.167245
	SR	Excitatory 3801	5709.79	2	0.000350276	0.334899
	SR	Excitatory 3508	5702.91	1	0.000175349	0.167651
	SR	Excitatory 3249	5695.53	3	0.000526729	0.503606
	SR	Excitatory 3250	5656.11	4	0.0007072	0.676154
	SR	Excitatory 3824	5638.66	3	0.000532041	0.508685
	SR	Excitatory 3586	5628.05	4	0.000710726	0.679525
	SR	Excitatory 3807	5614.44	1	0.000178112	0.170293
	SR	Excitatory 3671	5613.72	2	0.00035627	0.34063
	SR	Excitatory 3202	5605.42	2	0.000356798	0.341134
	SR	Excitatory 3480	5597.06	2	0.000357331	0.341644
	SR	Excitatory 3218	5584.62	3	0.00053719	0.513607
	SR	Excitatory 3365	5558.84	2	0.000359787	0.343993
	SR	Excitatory 3923	5553.66	1	0.000180061	0.172157
	SR	Excitatory 3582	5507.9	1	0.000181557	0.173587
	SR	Excitatory 3499	5498.19	3	0.000545634	0.521681
	SR	Excitatory 3639	5429.95	2	0.000368328	0.352158
	SR	Excitatory 3381	5423.43	3	0.000553156	0.528872
	SR	Excitatory 3776	5400.19	1	0.000185179	0.177049
	SR	Excitatory 3509	5382.64	2	0.000371565	0.355253
	SR	Excitatory 3994	5371.05	2	0.000372367	0.35602
	SR	Excitatory 3278	5366.65	2	0.000372672	0.356312
	SR	Excitatory 3780	5326.32	1	0.000187747	0.179505
	SR	Excitatory 3723	5289.38	3	0.000567175	0.542276
	SR	Excitatory 3527	5278.78	3	0.000568313	0.543364
	SR	Excitatory 3852	5275.24	1	0.000189565	0.181243
	SR	Excitatory 3629	5264.95	1	0.000189935	0.181597
	SR	Excitatory 3902	5249.11	1	0.000190509	0.182145
	SR	Excitatory 3241	5178.65	3	0.000579301	0.55387
	SR	Excitatory 3750	5166.88	1	0.000193541	0.185044
	SR	Excitatory 3500	5165.34	1	0.000193598	0.185099
	SR	Excitatory 3194	5157.38	2	0.000387794	0.37077
	SR	Excitatory 3756	5143.35	2	0.000388852	0.371781
	SR	Excitatory 3920	5100.36	1	0.000196065	0.187457
	SR	Excitatory 3644	5092.32	3	0.000589123	0.56326
	SR	Excitatory 3277	5085.97	2	0.000393238	0.375975
	SR	Excitatory 3510	5057.74	1	0.000197717	0.189037
	SR	Excitatory 3330	5046.39	3	0.000594485	0.568387
	SR	Excitatory 3457	5041.87	4	0.000793357	0.758529
	SR	Excitatory 3766	5026.36	2	0.000397902	0.380434
	SR	Excitatory 3503	4997.86	2	0.000400172	0.382604
	SR	Excitatory 3646	4960.27	1	0.000201602	0.192752
	SR	Excitatory 3946	4906.49	2	0.000407623	0.389729
	SR	Excitatory 3537	4899.23	3	0.000612341	0.58546
	SR	Excitatory 3247	4894.57	1	0.000204308	0.195339
	SR	Excitatory 3886	4892.96	2	0.00040875	0.390806
	SR	Excitatory 3969	4890.14	1	0.000204493	0.195516
	SR	Excitatory 3589	4873.87	1	0.000205176	0.196168
	SR	Excitatory 4041	4786.28	1	0.00020893	0.199758
	SR	Excitatory 3729	4740.86	1	0.000210932	0.201672
	SR	Excitatory 3791	4730.17	3	0.000634227	0.606384
	SR	Excitatory 3513	4698.02	1	0.000212856	0.203511
	SR	Excitatory 3798	4687.04	1	0.000213354	0.203988
	SR	Excitatory 3872	4682.37	1	0.000213567	0.204191
	SR	Excitatory 3515	4677.13	1	0.000213806	0.20442
	SR	Excitatory 3525	4669.85	3	0.000642419	0.614217
	SR	Excitatory 3590	4648.81	3	0.000645326	0.616997
	SR	Excitatory 3337	4622.69	3	0.000648973	0.620483
	SR	Excitatory 3788	4622.66	2	0.000432651	0.413658
	SR	Excitatory 3952	4600.54	1	0.000217366	0.207823
	SR	Excitatory 3884	4563.69	1	0.000219121	0.209501
	SR	Excitatory 3950	4542.62	1	0.000220137	0.210473
	SR	Excitatory 3290	4533.7	2	0.000441141	0.421775
	SR	Excitatory 4051	4529.34	1	0.000220783	0.21109
	SR	Excitatory 3467	4527.1	2	0.000441784	0.42239
	SR	Excitatory 3800	4453.92	1	0.000224521	0.214665
	SR	Excitatory 3333	4445.99	1	0.000224922	0.215048
	SR	Excitatory 3392	4440.82	3	0.000675551	0.645894
	SR	Excitatory 3531	4430.39	2	0.000451427	0.431609
	SR	Excitatory 3207	4429.79	3	0.000677232	0.647502
	SR	Excitatory 3601	4421.33	3	0.000678529	0.648742
	SR	Excitatory 3352	4396.24	3	0.000682401	0.652443
	SR	Excitatory 4000	4389.96	2	0.000455585	0.435585
	SR	Excitatory 3769	4384.53	1	0.000228075	0.218062
	SR	Excitatory 3152	4374.75	2	0.000457169	0.437099
	SR	Excitatory 3343	4374.02	1	0.000228623	0.218586
	SR	Excitatory 3544	4367.54	2	0.000457924	0.437821
	SR	Excitatory 3578	4335.52	1	0.000230653	0.220527
	SR	Excitatory 3656	4312.49	3	0.000695654	0.665114
	SR	Excitatory 3658	4310.2	1	0.000232008	0.221823
	SR	Excitatory 3399	4307.96	1	0.000232129	0.221938
	SR	Excitatory 4064	4299.66	1	0.000232576	0.222366
	SR	Excitatory 3501	4293.12	3	0.000698793	0.668116
	SR	Excitatory 4061	4281.53	1	0.000233561	0.223308
	SR	Excitatory 3925	4279.31	1	0.000233683	0.223424
	SR	Excitatory 3245	4273.81	2	0.000467967	0.447423
	SR	Excitatory 3637	4250.75	3	0.000705758	0.674775
	SR	Excitatory 3603	4246.07	2	0.000471024	0.450346
	SR	Excitatory 4057	4240.38	1	0.000235828	0.225475
	SR	Excitatory 3413	4239.84	3	0.000707574	0.676511
	SR	Excitatory 3147	4215.42	2	0.000474448	0.45362
	SR	Excitatory 3144	4202.22	4	0.000951878	0.910091
	SR	Excitatory 3224	4194.18	3	0.000715276	0.683876
	SR	Excitatory 3609	4186.68	3	0.000716558	0.685101
	SR	Excitatory 3991	4166.33	1	0.000240019	0.229482
	SR	Excitatory 3526	4160.5	3	0.000721067	0.689412
	SR	Excitatory 3438	4150.63	1	0.000240927	0.230351
	SR	Excitatory 3379	4111.51	2	0.000486439	0.465084
	SR	Excitatory 3225	4104.79	2	0.000487235	0.465846
	SR	Excitatory 3790	4088.03	3	0.00073385	0.701634
	SR	Excitatory 3443	4085.53	2	0.000489533	0.468042
	SR	Excitatory 3340	4078.27	2	0.000490404	0.468876
	SR	Excitatory 3792	4058.03	1	0.000246425	0.235607
	SR	Excitatory 3507	4055.87	1	0.000246556	0.235732
	SR	Excitatory 3742	4042.32	1	0.000247382	0.236522
	SR	Excitatory 3267	4031.65	2	0.000496075	0.474297
	SR	Excitatory 3158	4023.89	3	0.000745548	0.712818
	SR	Excitatory 3279	4017.19	1	0.00024893	0.238002
	SR	Excitatory 3366	4016.36	5	0.00124491	1.19026
	SR	Excitatory 3545	3995.94	1	0.000250254	0.239268
	SR	Excitatory 3362	3988.06	3	0.000752245	0.719221
	SR	Excitatory 3820	3964.27	1	0.000252253	0.241179
	SR	Excitatory 3726	3946.51	2	0.000506777	0.48453
	SR	Excitatory 3334	3937	2	0.000508001	0.4857
	SR	Excitatory 3380	3921.11	2	0.00051006	0.487668
	SR	Excitatory 3826	3897.74	2	0.000513118	0.490592
	SR	Excitatory 3819	3891.2	1	0.00025699	0.245708
	SR	Excitatory 3155	3882.97	2	0.000515069	0.492458
	SR	Excitatory 3326	3877.02	2	0.000515859	0.493213
	SR	Excitatory 3830	3850.47	2	0.000519418	0.496615
	SR	Excitatory 3781	3838.78	1	0.0002605	0.249064
	SR	Excitatory 3204	3833.27	1	0.000260874	0.249422
	SR	Excitatory 3664	3797.5	2	0.000526662	0.503542
	SR	Excitatory 3570	3791.23	4	0.00105507	1.00875
	SR	Excitatory 3281	3758.17	2	0.000532174	0.508812
	SR	Excitatory 3298	3757.9	3	0.000798318	0.763272
	SR	Excitatory 3335	3748.92	1	0.000266744	0.255034
	SR	Excitatory 3305	3730.79	2	0.000536079	0.512545
	SR	Excitatory 4005	3705.24	1	0.000269888	0.25804
	SR	Excitatory 3211	3674.5	3	0.000816437	0.780595
	SR	Excitatory 3208	3635.53	2	0.000550125	0.525975
	SR	Excitatory 3475	3626.75	1	0.000275729	0.263625
	SR	Excitatory 3934	3625.34	1	0.000275836	0.263727
	SR	Excitatory 3481	3531.74	3	0.00084944	0.81215
	SR	Excitatory 3514	3528.16	2	0.000566868	0.541983
	SR	Excitatory 3237	3495.67	3	0.000858204	0.820529
	SR	Excitatory 3418	3490.92	1	0.000286457	0.273882
	SR	Excitatory 3718	3463.7	2	0.000577417	0.552068
	SR	Excitatory 3897	3433.67	1	0.000291234	0.278449
	SR	Excitatory 3663	3399.23	4	0.00117674	1.12508
	SR	Excitatory 3959	3384.01	1	0.000295507	0.282534
	SR	Excitatory 4052	3378.29	1	0.000296008	0.283013
	SR	Excitatory 3822	3354.85	2	0.000596152	0.569981
	SR	Excitatory 3156	3329.83	1	0.000300315	0.287131
	SR	Excitatory 3191	3327.7	1	0.000300508	0.287315
	SR	Excitatory 3711	3318.86	1	0.000301308	0.288081
	SR	Excitatory 3774	3303.97	2	0.000605333	0.578759
	SR	Excitatory 3724	3299.5	1	0.000303076	0.289771
	SR	Excitatory 3432	3298.41	2	0.000606352	0.579733
	SR	Excitatory 3331	3295.46	1	0.000303447	0.290126
	SR	Excitatory 3846	3294.56	1	0.00030353	0.290205
	SR	Excitatory 3453	3286.25	2	0.000608596	0.581879
	SR	Excitatory 3823	3279.63	2	0.000609826	0.583054
	SR	Excitatory 3771	3269.6	1	0.000305848	0.292421
	SR	Excitatory 3548	3259.88	1	0.000306759	0.293293
	SR	Excitatory 3828	3202.42	1	0.000312264	0.298555
	SR	Excitatory 3396	3188.01	2	0.00062735	0.599809
	SR	Excitatory 3339	3185.21	2	0.000627901	0.600336
	SR	Excitatory 3873	3171.32	3	0.000945977	0.904448
	SR	Excitatory 3877	3158.07	2	0.000633298	0.605496
	SR	Excitatory 3815	3145.51	1	0.000317913	0.303957
	SR	Excitatory 3739	3131.54	2	0.000638663	0.610626
	SR	Excitatory 3853	3128.21	1	0.000319671	0.305638
	SR	Excitatory 3922	3127.21	1	0.000319774	0.305736
	SR	Excitatory 3597	3106.17	1	0.000321939	0.307806
	SR	Excitatory 3342	3100.52	2	0.000645053	0.616735
	SR	Excitatory 3777	3080.05	2	0.00064934	0.620834
	SR	Excitatory 3594	3079.63	2	0.000649428	0.620918
	SR	Excitatory 3427	3049.88	1	0.000327882	0.313488
	SR	Excitatory 3201	3031.53	3	0.0009896	0.946156
	SR	Excitatory 3248	3004.83	3	0.000998394	0.954564
						0.384494
	Region	Name	Shaft length (nm)	Num of synapses	Linear density of synapses	Linear density per micron corrected (correction factor = 0.9561)
	L1	excitatory 2720	32097	10	0.000311556	0.297879
	L1	excitatory 2376	21261.4	8	0.000376268	0.35975
	L1	excitatory 2417	19744.5	4	0.000202588	0.193695
	L1	excitatory 2425	19456	9	0.000462582	0.442275
	L1	excitatory 2482	18471.7	3	0.000162411	0.155281
	L1	excitatory 2406	18302.8	3	0.000163909	0.156713
	L1	excitatory 2402	17586.1	5	0.000284315	0.271834
	L1	excitatory 2396	17047.3	3	0.000175981	0.168255
	L1	excitatory 2352	16876.9	4	0.00023701	0.226605
	L1	excitatory 2436	16759.5	6	0.000358005	0.342289
	L1	excitatory 2334	16595	1	6.02593e-05	0.0576139
	L1	excitatory 2386	16244	3	0.000184683	0.176576
	L1	excitatory 2619	15733.5	5	0.000317793	0.303842
	L1	excitatory 2439	15575.5	5	0.000321018	0.306925
	L1	excitatory 2557	15407.4	2	0.000129807	0.124109
	L1	excitatory 2803	14814	1	6.75038e-05	0.0645404
	L1	excitatory 2496	14752.9	2	0.000135567	0.129615
	L1	excitatory 2433	14489.7	2	0.000138029	0.13197
	L1	excitatory 2542	14328	4	0.000279174	0.266919
	L1	excitatory 2456	14175.5	2	0.000141089	0.134895
	L1	excitatory 2484	14168.9	3	0.000211732	0.202437
	L1	excitatory 2428	14156.4	5	0.000353197	0.337692
	L1	excitatory 2435	14089.3	3	0.000212927	0.203579
	L1	excitatory 2301	14066.4	2	0.000142182	0.13594
	L1	excitatory 2412	13986.6	2	0.000142994	0.136716
	L1	excitatory 2316	13940.8	5	0.000358659	0.342914
	L1	excitatory 2333	13552.7	3	0.000221358	0.21164
	L1	excitatory 2817	13530.3	1	7.39084e-05	0.0706639
	L1	excitatory 2478	13373	2	0.000149555	0.142989
	L1	excitatory 2512	13307.1	4	0.000300593	0.287396
	L1	excitatory 2479	13229.9	2	0.000151172	0.144536
	L1	excitatory 2507	13228.3	3	0.000226787	0.216831
	L1	excitatory 2477	13221.7	2	0.000151266	0.144626
	L1	excitatory 2727	13163.2	1	7.59696e-05	0.0726345
	L1	excitatory 2385	13137	4	0.000304485	0.291118
	L1	excitatory 2455	13066.6	3	0.000229592	0.219513
	L1	excitatory 2467	13017.2	3	0.000230464	0.220347
	L1	excitatory 2523	12918.4	3	0.000232226	0.222032
	L1	excitatory 2559	12913.5	1	7.74385e-05	0.074039
	L1	excitatory 2548	12887.2	2	0.000155193	0.14838
	L1	excitatory 2395	12876.2	3	0.000232987	0.222759
	L1	excitatory 2480	12740.8	5	0.000392439	0.375211
	L1	excitatory 2407	12701.4	1	7.87314e-05	0.0752751
	L1	excitatory 2424	12661.7	3	0.000236935	0.226533
	L1	excitatory 2354	12647.1	8	0.000632554	0.604785
	L1	excitatory 2509	12645.7	2	0.000158157	0.151214
	L1	excitatory 2394	12562.9	3	0.000238799	0.228316
	L1	excitatory 2590	12518.7	2	0.00015976	0.152747
	L1	excitatory 2324	12372.7	4	0.000323292	0.309099
	L1	excitatory 2783	12352.8	1	8.09534e-05	0.0773996
	L1	excitatory 2367	12352	2	0.000161917	0.154809
	L1	excitatory 2389	12275.4	3	0.000244391	0.233662
	L1	excitatory 2485	12272.8	3	0.000244444	0.233712
	L1	excitatory 2490	12271.5	3	0.00024447	0.233737
	L1	excitatory 2380	12265.9	8	0.000652212	0.62358
	L1	excitatory 2633	12237.4	3	0.000245151	0.234389
	L1	excitatory 2360	12224	4	0.000327225	0.31286
	L1	excitatory 2351	12200.4	3	0.000245893	0.235098
	L1	excitatory 2384	12138.1	2	0.00016477	0.157537
	L1	excitatory 2383	12101.6	1	8.26339e-05	0.0790062
	L1	excitatory 2634	12095	1	8.26785e-05	0.0790489
	L1	excitatory 2502	12013.1	2	0.000166485	0.159176
	L1	excitatory 2492	11964.7	4	0.000334317	0.319641
	L1	excitatory 2453	11945.6	4	0.00033485	0.32015
	L1	excitatory 2311	11808.3	2	0.000169373	0.161937
	L1	excitatory 2302	11785.1	4	0.000339412	0.324512
	L1	excitatory 2463	11740.4	6	0.000511057	0.488622
	L1	excitatory 2624	11581.1	2	0.000172695	0.165113
	L1	excitatory 2361	11569.1	7	0.000605061	0.578499
	L1	excitatory 2364	11533.1	4	0.000346829	0.331603
	L1	excitatory 2369	11500.3	2	0.000173908	0.166273
	L1	excitatory 2296	11480.6	3	0.00026131	0.249839
	L1	excitatory 2517	11421.3	3	0.000262668	0.251137
	L1	excitatory 2392	11400.6	4	0.000350859	0.335456
	L1	excitatory 2498	11377.8	2	0.000175782	0.168065
	L1	excitatory 2515	11353.3	1	8.80804e-05	0.0842137
	L1	excitatory 2500	11353	1	8.80826e-05	0.0842158
	L1	excitatory 2522	11313.6	2	0.000176778	0.169018
	L1	excitatory 2566	11298.3	2	0.000177018	0.169247
	L1	excitatory 2714	11255.6	2	0.000177689	0.169888
	L1	excitatory 2694	11213.3	1	8.91795e-05	0.0852645
	L1	excitatory 2388	11211.9	3	0.000267573	0.255827
	L1	excitatory 2518	11197.3	2	0.000178615	0.170774
	L1	excitatory 2688	11186.2	2	0.000178791	0.170942
	L1	excitatory 2413	11174.4	3	0.000268471	0.256685
	L1	excitatory 2454	11166	2	0.000179116	0.171253
	L1	excitatory 2786	11149.1	1	8.96931e-05	0.0857555
	L1	excitatory 2579	11147.4	1	8.97071e-05	0.085769
	L1	excitatory 2618	11121	2	0.000179839	0.171944
	L1	excitatory 2692	11120.8	1	8.99219e-05	0.0859743
	L1	excitatory 2678	10996.5	1	9.09377e-05	0.0869456
	L1	excitatory 2638	10995.5	1	9.09462e-05	0.0869537
	L1	excitatory 2656	10993	3	0.000272902	0.260921
	L1	excitatory 2626	10959	1	9.12488e-05	0.087243
	L1	excitatory 2378	10911.5	3	0.00027494	0.26287
	L1	excitatory 2576	10897.3	1	9.17657e-05	0.0877372
	L1	excitatory 2852	10883.4	1	9.18832e-05	0.0878495
	L1	excitatory 2705	10830.2	1	9.2334e-05	0.0882806
	L1	excitatory 2689	10798	3	0.000277829	0.265633
	L1	excitatory 2415	10786.6	3	0.000278124	0.265914
	L1	excitatory 2821	10566.5	1	9.46388e-05	0.0904842
	L1	excitatory 2645	10535.1	3	0.000284762	0.272261
	L1	excitatory 2580	10517.9	2	0.000190152	0.181804
	L1	excitatory 2372	10479.1	2	0.000190856	0.182477
	L1	excitatory 2488	10468.4	2	0.000191051	0.182664
	L1	excitatory 2804	10455.4	2	0.000191289	0.182891
	L1	excitatory 2586	10453.9	2	0.000191317	0.182918
	L1	excitatory 2736	10435.5	1	9.58265e-05	0.0916197
	L1	excitatory 2595	10416.8	2	0.000191997	0.183569
	L1	excitatory 2356	10411	4	0.00038421	0.367344
	L1	excitatory 2491	10400.6	2	0.000192297	0.183855
	L1	excitatory 2592	10374.3	1	9.63921e-05	0.0921605
	L1	excitatory 2464	10369.5	3	0.00028931	0.276609
	L1	excitatory 2611	10361.2	1	9.65135e-05	0.0922765
	L1	excitatory 2458	10330.4	3	0.000290404	0.277655
	L1	excitatory 2520	10323.9	1	9.68629e-05	0.0926106
	L1	excitatory 2696	10303.3	2	0.000194113	0.185592
	L1	excitatory 2603	10245.9	1	9.76004e-05	0.0933158
	L1	excitatory 2627	10237.1	1	9.7684e-05	0.0933957
	L1	excitatory 2440	10219.8	2	0.000195698	0.187107
	L1	excitatory 2511	10215.6	2	0.00019578	0.187185
	L1	excitatory 2434	10186.2	1	9.81716e-05	0.0938619
	L1	excitatory 2628	10184.1	1	9.81924e-05	0.0938818
	L1	excitatory 2853	10169.7	1	9.83316e-05	0.0940148
	L1	excitatory 2683	10162.5	2	0.000196801	0.188162
	L1	excitatory 2700	10149.8	1	9.85238e-05	0.0941986
	L1	excitatory 2685	10118.6	1	9.88283e-05	0.0944898
	L1	excitatory 2570	10087.2	3	0.000297408	0.284352
	L1	excitatory 2650	10058.5	1	9.94188e-05	0.0950543
	L1	excitatory 2790	10044.7	1	9.95552e-05	0.0951847
	L1	excitatory 2553	9951	2	0.000200985	0.192162
	L1	excitatory 2561	9910.3	1	0.000100905	0.0964754
	L1	excitatory 2357	9880.75	2	0.000202414	0.193528
	L1	excitatory 2717	9845.7	2	0.000203134	0.194217
	L1	excitatory 2489	9788.43	3	0.000306484	0.29303
	L1	excitatory 2825	9754.42	1	0.000102518	0.0980171
	L1	excitatory 2642	9734.61	2	0.000205453	0.196433
	L1	excitatory 2662	9728.72	2	0.000205577	0.196552
	L1	excitatory 2676	9655.28	3	0.000310711	0.297071
	L1	excitatory 2368	9577.97	1	0.000104406	0.0998229
	L1	excitatory 2722	9544.28	2	0.00020955	0.20035
	L1	excitatory 2550	9509.99	2	0.000210305	0.201073
	L1	excitatory 2668	9501.48	1	0.000105247	0.100626
	L1	excitatory 2741	9478.54	1	0.000105501	0.10087
	L1	excitatory 2630	9435.61	2	0.000211963	0.202658
	L1	excitatory 2414	9380.3	2	0.000213213	0.203853
	L1	excitatory 2510	9341.8	2	0.000214091	0.204693
	L1	excitatory 2373	9309.68	1	0.000107415	0.1027
	L1	excitatory 2810	9286.48	1	0.000107683	0.102956
	L1	excitatory 2789	9235.75	2	0.00021655	0.207043
	L1	excitatory 2486	9219.76	2	0.000216925	0.207402
	L1	excitatory 2487	9196.55	3	0.000326209	0.311889
	L1	excitatory 2584	9108.92	2	0.000219565	0.209926
	L1	excitatory 2643	9068.61	2	0.000220541	0.210859
	L1	excitatory 2551	9039.96	2	0.00022124	0.211527
	L1	excitatory 2419	9033.76	2	0.000221392	0.211673
	L1	excitatory 2706	8966.52	2	0.000223052	0.21326
	L1	excitatory 2418	8946.68	1	0.000111773	0.106866
	L1	excitatory 2574	8930.44	1	0.000111977	0.107061
	L1	excitatory 2555	8929.22	1	0.000111992	0.107075
	L1	excitatory 2330	8897.44	2	0.000224784	0.214916
	L1	excitatory 2788	8886.93	1	0.000112525	0.107585
	L1	excitatory 2693	8786.01	2	0.000227635	0.217641
	L1	excitatory 2841	8780.53	1	0.000113888	0.108889
	L1	excitatory 2540	8776.02	3	0.000341841	0.326834
	L1	excitatory 2297	8730.04	1	0.000114547	0.109518
	L1	excitatory 2854	8726.59	1	0.000114592	0.109562
	L1	excitatory 2673	8678.7	3	0.000345674	0.330499
	L1	excitatory 2319	8677.46	2	0.000230482	0.220364
	L1	excitatory 2654	8675.13	1	0.000115272	0.110212
	L1	excitatory 2709	8664.9	1	0.000115408	0.110342
	L1	excitatory 2718	8649.67	1	0.000115611	0.110536
	L1	excitatory 2410	8646.02	2	0.00023132	0.221165
	L1	excitatory 2842	8636.37	1	0.000115789	0.110706
	L1	excitatory 2387	8624.92	2	0.000231886	0.221706
	L1	excitatory 2605	8601.29	2	0.000232523	0.222315
	L1	excitatory 2839	8578.29	1	0.000116573	0.111456
	L1	excitatory 2299	8570.54	3	0.000350036	0.33467
	L1	excitatory 2457	8565.74	1	0.000116744	0.111619
	L1	excitatory 2617	8542.35	1	0.000117064	0.111925
	L1	excitatory 2298	8534.32	3	0.000351522	0.33609
	L1	excitatory 2594	8531.34	2	0.00023443	0.224138
	L1	excitatory 2702	8486.33	1	0.000117837	0.112664
	L1	excitatory 2506	8473.41	2	0.000236032	0.225671
	L1	excitatory 2830	8457.96	1	0.000118232	0.113041
	L1	excitatory 2446	8424.59	2	0.0002374	0.226978
	L1	excitatory 2409	8416.7	1	0.000118811	0.113596
	L1	excitatory 2336	8413.17	2	0.000237723	0.227287
	L1	excitatory 2568	8386.02	1	0.000119246	0.114011
	L1	excitatory 2499	8377.71	3	0.000358093	0.342373
	L1	excitatory 2292	8359.5	2	0.000239249	0.228746
	L1	excitatory 2516	8303.4	1	0.000120433	0.115146
	L1	excitatory 2646	8291.31	3	0.000361824	0.34594
	L1	excitatory 2382	8274.92	4	0.000483389	0.462168
	L1	excitatory 2834	8272.36	1	0.000120884	0.115578
	L1	excitatory 2397	8269.31	2	0.000241858	0.231241
	L1	excitatory 2710	8242.74	1	0.000121319	0.115993
	L1	excitatory 2347	8242.12	4	0.000485312	0.464007
	L1	excitatory 2349	8219.18	2	0.000243333	0.232651
	L1	excitatory 2558	8202.75	1	0.00012191	0.116558
	L1	excitatory 2562	8169.7	3	0.00036721	0.35109
	L1	excitatory 2571	8154.58	2	0.000245261	0.234494
	L1	excitatory 2473	8146.11	3	0.000368274	0.352107
	L1	excitatory 2740	8103.95	2	0.000246793	0.235959
	L1	excitatory 2326	8024.99	3	0.000373832	0.357421
	L1	excitatory 2328	8001.34	3	0.000374937	0.358477
	L1	excitatory 2431	7961.38	1	0.000125606	0.120092
	L1	excitatory 2665	7927.74	1	0.000126139	0.120602
	L1	excitatory 2677	7906.58	1	0.000126477	0.120925
	L1	excitatory 2581	7825.06	2	0.000255589	0.244369
	L1	excitatory 2322	7789.61	1	0.000128376	0.12274
	L1	excitatory 2521	7775.75	2	0.00025721	0.245918
	L1	excitatory 2474	7768.84	1	0.000128719	0.123069
	L1	excitatory 2534	7731.34	3	0.000388031	0.370996
	L1	excitatory 2812	7549.78	1	0.000132454	0.12664
	L1	excitatory 2560	7531.03	1	0.000132784	0.126955
	L1	excitatory 2704	7518.85	3	0.000398997	0.381481
	L1	excitatory 2408	7480.33	1	0.000133684	0.127815
	L1	excitatory 2809	7442.81	1	0.000134358	0.12846
	L1	excitatory 2460	7440.64	3	0.000403191	0.385491
	L1	excitatory 2575	7437.84	3	0.000403343	0.385636
	L1	excitatory 2814	7404.91	2	0.000270091	0.258234
	L1	excitatory 2423	7393.06	1	0.000135262	0.129324
	L1	excitatory 2631	7356.6	2	0.000271865	0.25993
	L1	excitatory 2593	7341.53	1	0.000136211	0.130232
	L1	excitatory 2569	7317.18	2	0.000273329	0.26133
	L1	excitatory 2734	7301.54	1	0.000136957	0.130945
	L1	excitatory 2716	7276.41	2	0.000274861	0.262794
	L1	excitatory 2711	7273.17	1	0.000137492	0.131456
	L1	excitatory 2648	7172.07	1	0.00013943	0.133309
	L1	excitatory 2317	7155.45	2	0.000279507	0.267237
	L1	excitatory 2404	7124.88	2	0.000280707	0.268384
	L1	excitatory 2552	7116.36	3	0.000421564	0.403057
	L1	excitatory 2331	7082.87	2	0.000282371	0.269975
	L1	excitatory 2635	7023.32	1	0.000142383	0.136132
	L1	excitatory 2587	7010.39	1	0.000142645	0.136383
	L1	excitatory 2450	6888.6	1	0.000145167	0.138794
	L1	excitatory 2846	6875.19	1	0.000145451	0.139065
	L1	excitatory 2583	6866.74	2	0.000291259	0.278473
	L1	excitatory 2544	6836.21	3	0.00043884	0.419575
	L1	excitatory 2437	6813.19	3	0.000440322	0.420992
	L1	excitatory 2792	6793.88	1	0.000147191	0.14073
	L1	excitatory 2829	6751.11	2	0.000296248	0.283242
	L1	excitatory 2701	6726.79	2	0.000297319	0.284266
	L1	excitatory 2371	6629.14	2	0.000301698	0.288454
	L1	excitatory 2379	6628.76	1	0.000150858	0.144235
	L1	excitatory 2536	6627.24	1	0.000150892	0.144268
	L1	excitatory 2606	6612.99	3	0.000453653	0.433737
	L1	excitatory 2391	6550.46	4	0.000610644	0.583837
	L1	excitatory 2501	6515.64	1	0.000153477	0.146739
	L1	excitatory 2707	6499.19	3	0.000461596	0.441332
	L1	excitatory 2721	6488.01	1	0.000154131	0.147364
	L1	excitatory 2335	6429.71	1	0.000155528	0.1487
	L1	excitatory 2699	6373.71	1	0.000156894	0.150007
	L1	excitatory 2341	6371.18	3	0.00047087	0.450199
	L1	excitatory 2739	6364.45	1	0.000157123	0.150225
	L1	excitatory 2612	6315.53	1	0.00015834	0.151389
	L1	excitatory 2653	6280.07	1	0.000159234	0.152244
	L1	excitatory 2338	6259.57	3	0.000479267	0.458227
	L1	excitatory 2636	6102.8	1	0.000163859	0.156666
	L1	excitatory 2832	6088.13	1	0.000164254	0.157043
	L1	excitatory 2806	6077.89	2	0.000329062	0.314616
	L1	excitatory 2494	6058.86	4	0.000660191	0.631208
	L1	excitatory 2675	6016.57	1	0.000166208	0.158911
	L1	excitatory 2422	6000.62	1	0.000166649	0.159333
	L1	excitatory 2374	5935.56	2	0.000336952	0.32216
	L1	excitatory 2791	5886.42	1	0.000169883	0.162425
	L1	excitatory 2629	5867.08	1	0.000170442	0.16296
	L1	excitatory 2403	5793.13	1	0.000172618	0.16504
	L1	excitatory 2572	5711.42	1	0.000175088	0.167401
	L1	excitatory 2640	5709.11	1	0.000175159	0.167469
	L1	excitatory 2342	5668.83	1	0.000176403	0.168659
	L1	excitatory 2321	5665.91	1	0.000176494	0.168746
	L1	excitatory 2547	5664.02	1	0.000176553	0.168802
	L1	excitatory 2615	5601.73	2	0.000357032	0.341359
	L1	excitatory 2577	5599.01	1	0.000178603	0.170762
	L1	excitatory 2585	5587.3	1	0.000178977	0.17112
	L1	excitatory 2733	5567.55	1	0.000179612	0.171727
	L1	excitatory 2359	5560.73	1	0.000179833	0.171938
	L1	excitatory 2524	5527.59	1	0.000180911	0.172969
	L1	excitatory 2712	5484.99	2	0.000364631	0.348624
	L1	excitatory 2519	5474.42	1	0.000182668	0.174649
	L1	excitatory 2350	5455.42	1	0.000183304	0.175257
	L1	excitatory 2426	5434.64	2	0.00036801	0.351854
	L1	excitatory 2807	5434.13	1	0.000184022	0.175943
	L1	excitatory 2632	5427.12	1	0.00018426	0.176171
	L1	excitatory 2503	5415.87	1	0.000184642	0.176537
	L1	excitatory 2729	5398.75	1	0.000185228	0.177097
	L1	excitatory 2514	5343.87	2	0.000374261	0.357831
	L1	excitatory 2554	5342.08	2	0.000374386	0.357951
	L1	excitatory 2798	5294.14	1	0.000188888	0.180596
	L1	excitatory 2329	5270.23	1	0.000189745	0.181415
	L1	excitatory 2680	5225.1	1	0.000191384	0.182982
	L1	excitatory 2596	5193.8	1	0.000192537	0.184085
	L1	excitatory 2726	5163.2	1	0.000193678	0.185176
	L1	excitatory 2732	5149.43	2	0.000388393	0.371342
	L1	excitatory 2295	5147.18	1	0.000194281	0.185752
	L1	excitatory 2623	5036.3	1	0.000198558	0.189842
	L1	excitatory 2508	5031.68	1	0.000198741	0.190016
	L1	excitatory 2840	5018.86	1	0.000199248	0.190501
	L1	excitatory 2465	4988.29	4	0.000801877	0.766675
	L1	excitatory 2505	4984.44	2	0.000401249	0.383634
	L1	excitatory 2737	4958.34	1	0.00020168	0.192827
	L1	excitatory 2588	4939.31	1	0.000202457	0.193569
	L1	excitatory 2366	4888.79	1	0.00020455	0.19557
	L1	excitatory 2306	4863.58	2	0.00041122	0.393167
	L1	excitatory 2358	4821.82	2	0.000414781	0.396572
	L1	excitatory 2442	4812.25	1	0.000207803	0.19868
	L1	excitatory 2393	4802.83	1	0.000208211	0.19907
	L1	excitatory 2787	4789.13	1	0.000208806	0.19964
	L1	excitatory 2816	4765.55	1	0.000209839	0.200627
	L1	excitatory 2448	4760.97	1	0.000210041	0.20082
	L1	excitatory 2793	4751.34	1	0.000210467	0.201228
	L1	excitatory 2695	4721.5	2	0.000423594	0.404998
	L1	excitatory 2527	4680.27	1	0.000213663	0.204283
	L1	excitatory 2475	4674.41	1	0.000213931	0.204539
	L1	excitatory 2549	4626.94	3	0.000648376	0.619912
	L1	excitatory 2660	4605.33	1	0.00021714	0.207607
	L1	excitatory 2452	4566.04	1	0.000219008	0.209394
	L1	excitatory 2537	4488.17	1	0.000222808	0.213027
	L1	excitatory 2483	4445.65	2	0.000449878	0.430129
	L1	excitatory 2703	4444.85	3	0.000674938	0.645308
	L1	excitatory 2443	4401.25	1	0.000227208	0.217234
	L1	excitatory 2644	4374.37	1	0.000228605	0.218569
	L1	excitatory 2610	4335.81	2	0.000461275	0.441025
	L1	excitatory 2652	4284.36	1	0.000233407	0.22316
	L1	excitatory 2672	4279.19	2	0.000467379	0.446861
	L1	excitatory 2730	4272.35	1	0.000234063	0.223788
	L1	excitatory 2573	4246.43	1	0.000235492	0.225154
	L1	excitatory 2661	4008.99	1	0.00024944	0.238489
	L1	excitatory 2836	4008.63	1	0.000249462	0.238511
	L1	excitatory 2533	3892.74	2	0.000513777	0.491222
	L1	excitatory 2659	3829.52	1	0.000261129	0.249666
	L1	excitatory 2856	3819.17	1	0.000261837	0.250342
	L1	excitatory 2828	3811.77	1	0.000262346	0.250829
	L1	excitatory 2838	3807.69	1	0.000262626	0.251097
	L1	excitatory 2599	3795.33	2	0.000526963	0.503829
	L1	excitatory 2430	3777.79	1	0.000264705	0.253085
	L1	excitatory 2819	3741.41	3	0.000801836	0.766635
	L1	excitatory 2556	3664.88	3	0.00081858	0.782644
	L1	excitatory 2735	3640.58	1	0.000274682	0.262623
	L1	excitatory 2827	3577.09	1	0.000279557	0.267284
	L1	excitatory 2451	3563.11	1	0.000280654	0.268333
	L1	excitatory 2427	3543.3	2	0.000564445	0.539666
	L1	excitatory 2535	3533.6	1	0.000282998	0.270574
	L1	excitatory 2647	3517.98	1	0.000284254	0.271775
	L1	excitatory 2429	3432.64	1	0.000291321	0.278532
	L1	excitatory 2795	3397.07	2	0.000588742	0.562896
	L1	excitatory 2416	3357.59	1	0.000297832	0.284757
	L1	excitatory 2399	3348.57	1	0.000298635	0.285525
	L1	excitatory 2313	3311.87	2	0.000603889	0.577378
	L1	excitatory 2669	3311.64	1	0.000301965	0.288709
	L1	excitatory 2785	3270.15	1	0.000305797	0.292372
	L1	excitatory 2667	3245.39	1	0.000308129	0.294602
	L1	excitatory 2602	3238.71	1	0.000308765	0.29521
	L1	excitatory 2698	3216.03	1	0.000310942	0.297292
	L1	excitatory 2820	3133.3	1	0.000319152	0.305141
	L1	excitatory 2304	3129.59	2	0.000639062	0.611007
	L1	excitatory 2565	3124.67	1	0.000320034	0.305984
	L1	excitatory 2799	3100.76	1	0.000322501	0.308344
	L1	excitatory 2582	3075.74	1	0.000325125	0.310852
	L1	excitatory 2833	3073.8	1	0.000325331	0.311049
						0.229283
	Region	Name	Shaft length (nm)	Num of synapses	Linear density of synapses	Linear density per micron corrected (correction factor = 0.9561)
	L3	Axon 1386	19640.6	7	0.000356404	0.340758
	L3	Axon 1569	15728.1	2	0.000127161	0.121578
	L3	Axon 1390	15655.6	3	0.000191624	0.183212
	L3	Axon 1561	12682.8	1	7.88472e-05	0.0753858
	L3	Axon 1398	12470.3	5	0.000400952	0.38335
	L3	Axon 1576	12427.8	3	0.000241394	0.230797
	L3	Axon 1490	12035.7	3	0.000249258	0.238315
	L3	Axon 1441	12024.3	3	0.000249495	0.238542
	L3	Axon 1609	11515.4	1	8.684e-05	0.0830277
	L3	Axon 1688	11439	3	0.000262262	0.250748
	L3	Axon 1462	11345.1	3	0.000264432	0.252823
	L3	Axon 1878	11256.1	1	8.88405e-05	0.0849404
	L3	Axon 1772	11254.3	2	0.00017771	0.169908
	L3	Axon 1577	11014.4	2	0.000181581	0.17361
	L3	Axon 1562	11005.5	2	0.000181727	0.17375
	L3	Axon 1794	10977.8	1	9.10929e-05	0.0870939
	L3	Axon 1671	10961.6	1	9.12273e-05	0.0872224
	L3	Axon 1614	10932.1	3	0.000274421	0.262374
	L3	Axon 1870	10921.4	1	9.15631e-05	0.0875435
	L3	Axon 1392	10701.7	3	0.000280331	0.268024
	L3	Axon 1411	10516	3	0.000285281	0.272757
	L3	Axon 1397	10458.8	3	0.00028684	0.274248
	L3	Axon 1919	10396.5	1	9.61859e-05	0.0919634
	L3	Axon 1549	10390.5	1	9.62421e-05	0.092017
	L3	Axon 1464	10363.7	3	0.000289473	0.276765
	L3	Axon 1400	10342.9	3	0.000290053	0.27732
	L3	Axon 1615	10223.2	1	9.78171e-05	0.0935229
	L3	Axon 1523	10068	3	0.000297974	0.284893
	L3	Axon 1692	10016.8	2	0.000199665	0.1909
	L3	Axon 1641	10016.4	2	0.000199672	0.190907
	L3	Axon 1487	9999.68	4	0.000400013	0.382452
	L3	Axon 1522	9968.18	2	0.000200638	0.19183
	L3	Axon 1740	9929.09	1	0.000100714	0.0962929
	L3	Axon 1799	9911.09	1	0.000100897	0.0964677
	L3	Axon 1528	9859.97	5	0.000507101	0.484839
	L3	Axon 1566	9850.93	2	0.000203026	0.194114
	L3	Axon 1546	9804.13	4	0.000407991	0.39008
	L3	Axon 1444	9758.09	4	0.000409916	0.391921
	L3	Axon 1387	9745.51	3	0.000307834	0.29432
	L3	Axon 1442	9700.87	1	0.000103083	0.0985581
	L3	Axon 1482	9658.17	2	0.000207079	0.197988
	L3	Axon 1601	9601.49	1	0.00010415	0.0995783
	L3	Axon 1646	9581.72	1	0.000104365	0.0997838
	L3	Axon 1781	9494.42	2	0.00021065	0.201402
	L3	Axon 1708	9482.34	1	0.000105459	0.10083
	L3	Axon 1473	9479.77	4	0.000421951	0.403428
	L3	Axon 1385	9454.25	3	0.000317318	0.303387
	L3	Axon 1689	9434.78	1	0.000105991	0.101338
	L3	Axon 1420	9396.24	2	0.000212851	0.203507
	L3	Axon 1719	9309.48	3	0.000322252	0.308105
	L3	Axon 1532	9238.85	1	0.000108239	0.103487
	L3	Axon 1469	9212.07	2	0.000217106	0.207576
	L3	Axon 1782	9043.82	1	0.000110573	0.105719
	L3	Axon 1583	9005.04	1	0.000111049	0.106174
	L3	Axon 1882	8962.79	1	0.000111572	0.106674
	L3	Axon 1655	8845.55	4	0.000452205	0.432353
	L3	Axon 1633	8844.23	1	0.000113068	0.108104
	L3	Axon 1756	8832.38	3	0.000339659	0.324748
	L3	Axon 1446	8828.12	1	0.000113274	0.108302
	L3	Axon 1673	8614.39	2	0.00023217	0.221977
	L3	Axon 1599	8598.51	2	0.000232598	0.222387
	L3	Axon 1606	8592.73	3	0.000349132	0.333806
	L3	Axon 1796	8488.03	1	0.000117813	0.112641
	L3	Axon 1545	8484.94	3	0.000353567	0.338046
	L3	Axon 1584	8478.05	2	0.000235903	0.225547
	L3	Axon 1445	8433.13	2	0.00023716	0.226748
	L3	Axon 1492	8403.02	3	0.000357015	0.341342
	L3	Axon 1787	8272.42	1	0.000120884	0.115577
	L3	Axon 1470	8153.37	1	0.000122649	0.117264
	L3	Axon 1806	8078.15	1	0.000123791	0.118356
	L3	Axon 1538	8064.49	1	0.000124	0.118557
	L3	Axon 1594	7973	3	0.00037627	0.359752
	L3	Axon 1790	7925.67	1	0.000126172	0.120633
	L3	Axon 1666	7758.53	4	0.000515562	0.492929
	L3	Axon 1648	7741.74	1	0.00012917	0.123499
	L3	Axon 1412	7738	2	0.000258465	0.247118
	L3	Axon 1474	7724.02	3	0.000388399	0.371348
	L3	Axon 1494	7711.7	1	0.000129673	0.12398
	L3	Axon 1467	7606.37	3	0.000394406	0.377092
	L3	Axon 1579	7577.01	2	0.000263956	0.252369
	L3	Axon 1876	7534.54	1	0.000132722	0.126896
	L3	Axon 1429	7534.15	1	0.000132729	0.126902
	L3	Axon 1443	7510.47	1	0.000133147	0.127302
	L3	Axon 1533	7510.16	1	0.000133153	0.127307
	L3	Axon 1539	7491.89	1	0.000133478	0.127618
	L3	Axon 1511	7481.58	5	0.000668308	0.638969
	L3	Axon 1957	7470.81	1	0.000133854	0.127978
	L3	Axon 1573	7440.21	1	0.000134405	0.128504
	L3	Axon 1438	7351.64	2	0.000272048	0.260105
	L3	Axon 1943	7344.58	1	0.000136155	0.130178
	L3	Axon 1970	7304.92	1	0.000136894	0.130884
	L3	Axon 1486	7266.55	3	0.000412851	0.394727
	L3	Axon 1521	7144.07	1	0.000139976	0.133831
	L3	Axon 1428	7128.86	1	0.000140275	0.134117
	L3	Axon 1458	7101.32	1	0.000140819	0.134637
	L3	Axon 1902	7074.65	1	0.00014135	0.135144
	L3	Axon 1489	7051.5	1	0.000141814	0.135588
	L3	Axon 1738	7041.34	1	0.000142018	0.135784
	L3	Axon 1587	7001.68	1	0.000142823	0.136553
	L3	Axon 1827	6999.7	2	0.000285727	0.273183
	L3	Axon 1465	6983.08	2	0.000286407	0.273833
	L3	Axon 1600	6954.49	1	0.000143792	0.137479
	L3	Axon 1389	6935.82	2	0.000288358	0.275699
	L3	Axon 1468	6910.19	5	0.00072357	0.691805
	L3	Axon 1564	6857.63	1	0.000145823	0.139421
	L3	Axon 1575	6802.96	3	0.000440985	0.421625
	L3	Axon 1404	6786.28	1	0.000147356	0.140887
	L3	Axon 1660	6755.93	3	0.000444054	0.42456
	L3	Axon 1773	6742.02	2	0.000296647	0.283624
	L3	Axon 1734	6636.03	1	0.000150692	0.144077
	L3	Axon 1674	6626.94	1	0.000150899	0.144275
	L3	Axon 1656	6597.87	1	0.000151564	0.14491
	L3	Axon 1786	6595.76	2	0.000303225	0.289913
	L3	Axon 1595	6582.45	1	0.000151919	0.14525
	L3	Axon 1415	6579.68	3	0.000455949	0.435933
	L3	Axon 1843	6571.18	1	0.00015218	0.145499
	L3	Axon 1711	6552.47	1	0.000152614	0.145914
	L3	Axon 1430	6539.72	2	0.000305823	0.292398
	L3	Axon 1391	6504.43	2	0.000307483	0.293984
	L3	Axon 1439	6470.29	1	0.000154553	0.147768
	L3	Axon 1424	6468.62	1	0.000154592	0.147806
	L3	Axon 1481	6466.76	2	0.000309274	0.295697
	L3	Axon 1483	6464.16	1	0.000154699	0.147908
	L3	Axon 1836	6433.86	2	0.000310855	0.297209
	L3	Axon 1854	6372.92	1	0.000156914	0.150025
	L3	Axon 1440	6362.29	1	0.000157176	0.150276
	L3	Axon 1888	6339.75	1	0.000157735	0.15081
	L3	Axon 1909	6335.43	1	0.000157843	0.150913
	L3	Axon 1399	6328.09	4	0.000632103	0.604353
	L3	Axon 1394	6270.24	2	0.000318967	0.304964
	L3	Axon 1454	6259.37	2	0.000319521	0.305494
	L3	Axon 1480	6236.05	1	0.000160358	0.153318
	L3	Axon 1580	6229.29	2	0.000321064	0.306969
	L3	Axon 1495	6228.8	2	0.000321089	0.306993
	L3	Axon 1485	6200.58	1	0.000161275	0.154195
	L3	Axon 1513	6188.79	1	0.000161583	0.154489
	L3	Axon 1476	6173.06	2	0.000323988	0.309765
	L3	Axon 1752	6169	1	0.000162101	0.154985
	L3	Axon 1507	6167.42	1	0.000162142	0.155024
	L3	Axon 1959	6166.7	1	0.000162161	0.155042
	L3	Axon 1744	6163.82	1	0.000162237	0.155115
	L3	Axon 1456	6161.21	3	0.000486918	0.465542
	L3	Axon 1640	6150.94	1	0.000162577	0.15544
	L3	Axon 1698	6145.27	1	0.000162727	0.155583
	L3	Axon 1657	6129.2	1	0.000163153	0.155991
	L3	Axon 1568	6115.01	1	0.000163532	0.156353
	L3	Axon 1506	6108.3	1	0.000163712	0.156525
	L3	Axon 1664	6108.14	1	0.000163716	0.156529
	L3	Axon 1707	6104.33	2	0.000327636	0.313253
	L3	Axon 1659	6101.44	1	0.000163896	0.156701
	L3	Axon 1534	6095.57	2	0.000328107	0.313703
	L3	Axon 1408	6078.83	2	0.000329011	0.314567
	L3	Axon 1789	6075.23	1	0.000164603	0.157377
	L3	Axon 1612	6064.45	3	0.000494686	0.472969
	L3	Axon 1493	6061.37	1	0.000164979	0.157737
	L3	Axon 1525	6049.27	1	0.000165309	0.158052
	L3	Axon 1968	6048.33	1	0.000165335	0.158077
	L3	Axon 1512	6027.81	4	0.000663591	0.634459
	L3	Axon 1565	6024.86	2	0.000331958	0.317385
	L3	Axon 1918	6009.1	1	0.000166414	0.159109
	L3	Axon 1730	6000.67	2	0.000333296	0.318665
	L3	Axon 1681	5983.04	1	0.000167139	0.159802
	L3	Axon 1491	5951.56	1	0.000168023	0.160647
	L3	Axon 1748	5950.58	3	0.000504152	0.48202
	L3	Axon 1393	5936.32	4	0.000673818	0.644237
	L3	Axon 1597	5919.63	3	0.000506788	0.48454
	L3	Axon 1447	5916.4	2	0.000338044	0.323203
	L3	Axon 1630	5908.7	1	0.000169242	0.161812
	L3	Axon 1610	5900.82	2	0.000338936	0.324057
	L3	Axon 1690	5896.06	1	0.000169605	0.162159
	L3	Axon 1471	5881.52	1	0.000170024	0.16256
	L3	Axon 1498	5878.92	1	0.000170099	0.162632
	L3	Axon 1527	5871.78	1	0.000170306	0.16283
	L3	Axon 1862	5859.86	1	0.000170653	0.163161
	L3	Axon 1706	5837.44	1	0.000171308	0.163787
	L3	Axon 1395	5821.54	2	0.000343552	0.32847
	L3	Axon 1567	5810.45	1	0.000172104	0.164548
	L3	Axon 1414	5806.6	2	0.000344435	0.329315
	L3	Axon 1596	5802.75	1	0.000172332	0.164767
	L3	Axon 1572	5775.18	2	0.000346309	0.331106
	L3	Axon 1834	5765.09	1	0.000173458	0.165843
	L3	Axon 1815	5736.75	1	0.000174315	0.166662
	L3	Axon 1952	5736.08	1	0.000174335	0.166682
	L3	Axon 1759	5730.86	2	0.000348988	0.333667
	L3	Axon 1691	5726.69	1	0.000174621	0.166955
	L3	Axon 1643	5691.28	1	0.000175708	0.167994
	L3	Axon 1838	5668.78	1	0.000176405	0.16866
	L3	Axon 1510	5665.24	1	0.000176515	0.168766
	L3	Axon 1922	5639.15	1	0.000177332	0.169547
	L3	Axon 1651	5634.7	1	0.000177472	0.169681
	L3	Axon 1578	5600.55	1	0.000178554	0.170715
	L3	Axon 1388	5592.33	4	0.000715266	0.683866
	L3	Axon 1524	5592.28	1	0.000178818	0.170968
	L3	Axon 1871	5537.99	1	0.000180571	0.172644
	L3	Axon 1407	5509.46	2	0.000363012	0.347076
	L3	Axon 1662	5502.4	2	0.000363478	0.347521
	L3	Axon 1675	5465.15	2	0.000365955	0.34989
	L3	Axon 1936	5444.34	1	0.000183677	0.175614
	L3	Axon 1665	5346.26	1	0.000187047	0.178835
	L3	Axon 1623	5265.68	1	0.000189909	0.181572
	L3	Axon 1937	5220.14	1	0.000191566	0.183156
	L3	Axon 1910	5198.55	1	0.000192361	0.183917
	L3	Axon 1401	5181.33	2	0.000386001	0.369056
	L3	Axon 1402	5171.61	1	0.000193363	0.184875
	L3	Axon 1699	5143.92	1	0.000194404	0.18587
	L3	Axon 1540	5079.89	1	0.000196855	0.188213
	L3	Axon 1508	4995.25	1	0.00020019	0.191402
	L3	Axon 1629	4987.51	1	0.000200501	0.191699
	L3	Axon 1475	4960.52	1	0.000201592	0.192742
	L3	Axon 1455	4941.53	2	0.000404733	0.386965
	L3	Axon 1765	4931.06	1	0.000202796	0.193894
	L3	Axon 1422	4918.89	3	0.000609894	0.58312
	L3	Axon 1825	4901.56	2	0.000408033	0.390121
	L3	Axon 1845	4869.66	1	0.000205353	0.196338
	L3	Axon 1778	4827.97	1	0.000207126	0.198034
	L3	Axon 1616	4800.74	3	0.000624903	0.59747
	L3	Axon 1529	4786.56	1	0.000208919	0.199747
	L3	Axon 1607	4768.72	2	0.0004194	0.400988
	L3	Axon 1775	4711.47	1	0.000212248	0.20293
	L3	Axon 1784	4560.4	2	0.000438558	0.419305
	L3	Axon 1841	4507.07	1	0.000221874	0.212133
	L3	Axon 1869	4422.73	1	0.000226105	0.216179
	L3	Axon 1650	4416.57	1	0.00022642	0.21648
	L3	Axon 1396	4394.01	1	0.000227583	0.217592
	L3	Axon 1933	4343.69	1	0.000230219	0.220113
	L3	Axon 1884	4153.89	1	0.000240738	0.23017
	L3	Axon 1717	4152.76	1	0.000240804	0.230233
	L3	Axon 1847	4104.14	1	0.000243657	0.23296
	L3	Axon 1624	3910.63	1	0.000255713	0.244487
	L3	Axon 1767	3909.97	2	0.000511513	0.489057
	L3	Axon 1663	3815.44	1	0.000262093	0.250587
	L3	Axon 1736	3741.65	2	0.000534524	0.511059
	L3	Axon 1514	3737.65	1	0.000267548	0.255803
	L3	Axon 1762	3664.51	1	0.000272888	0.260908
	L3	Axon 1570	3627.15	1	0.000275698	0.263595
	L3	Axon 1526	3610.47	1	0.000276972	0.264813
	L3	Axon 1497	3604.59	1	0.000277424	0.265245
	L3	Axon 1548	3595.06	2	0.000556318	0.531896
	L3	Axon 1559	3513.41	2	0.000569247	0.544257
	L3	Axon 1661	3420.32	2	0.00058474	0.55907
	L3	Axon 1653	3393.79	2	0.000589312	0.563442
	L3	Axon 1622	3392.63	2	0.000589514	0.563634
	L3	Axon 1804	3358.33	1	0.000297767	0.284695
	L3	Axon 1541	3285.74	1	0.000304345	0.290984
	L3	Axon 1713	3250.96	1	0.000307602	0.294098
	L3	Axon 1680	3154.59	1	0.000316999	0.303082
	L3	Axon 1849	3131.84	1	0.000319301	0.305284
	L3	Axon 1801	3111.12	1	0.000321428	0.307317
	L3	Axon 1636	3078.37	1	0.000324847	0.310586
	L3	Axon 1865	3043.19	2	0.000657205	0.628354
	L3	Axon 1832	3040.8	1	0.000328861	0.314424
	L3	Axon 1563	3024.86	1	0.000330593	0.31608
						0.244327

## Sheet: Fig 6d Inh. Axons
	Figure 6d Linear densities of synapses established by inhibitory axons
	Region	Name	Shaft length (nm)	Num of synapses	Linear density of synapses	Linear density per micron corrected (correction factor = 0.9561)
	SR	Inhibitory 3274	17945.4	3	0.000167174	0.159835
	SR	Inhibitory 3320	12946.5	8	0.000617928	0.590801
	SR	Inhibitory 3160	9344.18	3	0.000321056	0.306961
	SR	Inhibitory 3275	8086.21	3	0.000371002	0.354715
	SR	Inhibitory 3148	8014.29	3	0.000374331	0.357898
	SR	Inhibitory 3373	7531.27	4	0.000531119	0.507803
	SR	Inhibitory 3336	7222.07	1	0.000138464	0.132386
	SR	Inhibitory 3492	7191.27	3	0.000417172	0.398858
	SR	Inhibitory 3294	6859.97	1	0.000145773	0.139374
	SR	Inhibitory 3260	5314.8	3	0.000564462	0.539682
	SR	Inhibitory 3276	4209.97	1	0.000237532	0.227104
	SR	Inhibitory 3168	4036.62	1	0.000247732	0.236856
						0.329356
	Region	Name	Shaft length (nm)	Num of synapses	Linear density of synapses	Linear density per micron corrected (correction factor = 0.9561)
	L1	inhibitory 2765	22784.5	3	0.000131669	0.125888
	L1	inhibitory 2749	17265.9	5	0.000289589	0.276876
	L1	inhibitory 2754	12749	5	0.000392187	0.37497
	L1	inhibitory 2746	10961.8	3	0.000273679	0.261664
	L1	inhibitory 2778	10849	2	0.000184348	0.176255
	L1	inhibitory 2764	10178.7	6	0.000589467	0.563589
	L1	inhibitory 2776	10133.4	3	0.000296052	0.283055
	L1	inhibitory 2753	10085.2	6	0.000594929	0.568811
	L1	inhibitory 2773	9871.69	2	0.0002026	0.193705
	L1	inhibitory 2760	9791.34	1	0.000102131	0.0976475
	L1	inhibitory 2747	9647.2	5	0.000518285	0.495533
	L1	inhibitory 2777	9603.31	1	0.000104131	0.0995595
	L1	inhibitory 2774	9387.1	4	0.000426117	0.40741
	L1	inhibitory 2756	9238.71	3	0.000324721	0.310465
	L1	inhibitory 2781	9234.02	2	0.00021659	0.207082
	L1	inhibitory 2755	9090.61	3	0.000330011	0.315523
	L1	inhibitory 2752	8683.15	3	0.000345497	0.330329
	L1	inhibitory 2759	8402.33	4	0.000476059	0.45516
	L1	inhibitory 2532	8359.77	2	0.000239241	0.228738
	L1	inhibitory 2697	8120.3	3	0.000369445	0.353226
	L1	inhibitory 2780	7533.98	2	0.000265464	0.25381
	L1	inhibitory 2745	7154.9	1	0.000139764	0.133629
	L1	inhibitory 2742	6929.21	2	0.000288633	0.275962
	L1	inhibitory 2762	6414.55	1	0.000155896	0.149052
	L1	inhibitory 2775	6323.69	1	0.000158135	0.151193
	L1	inhibitory 2744	5987.9	1	0.000167003	0.159672
	L1	inhibitory 2751	5513.75	2	0.00036273	0.346806
	L1	inhibitory 2770	5373.3	2	0.000372211	0.355871
	L1	inhibitory 2743	5334.75	4	0.000749801	0.716884
	L1	inhibitory 2340	5051.89	1	0.000197946	0.189256
	L1	inhibitory 2855	4754.48	2	0.000420656	0.402189
	L1	inhibitory 2779	4224.47	2	0.000473433	0.452649
	L1	inhibitory 2769	3977.12	1	0.000251438	0.2404
						0.301602
	Region	Name	Shaft length (nm)	Num of synapses	Linear density of synapses	Linear density per micron corrected (correction factor = 0.9561)
	L3	Inhibitory 1684	12794.9	1	7.81559e-05	0.0747248
	L3	Inhibitory 1416	12467.2	3	0.000240631	0.230067
	L3	Inhibitory 1431	9808.18	2	0.000203911	0.19496
	L3	Inhibitory 1634	8931.43	2	0.000223928	0.214098
	L3	Inhibitory 1417	8236.16	3	0.000364247	0.348257
	L3	Inhibitory 1608	7980.76	1	0.000125301	0.119801
	L3	Inhibitory 1574	7861.8	2	0.000254395	0.243227
	L3	Inhibitory 1619	7849.76	1	0.000127392	0.1218
	L3	Inhibitory 1484	7467.37	3	0.000401748	0.384111
	L3	Inhibitory 1477	6199.38	1	0.000161307	0.154225
	L3	Inhibitory 1419	5962.08	1	0.000167727	0.160363
	L3	Inhibitory 1496	5762.58	1	0.000173533	0.165915
	L3	Inhibitory 1652	5210.53	2	0.000383838	0.366988
	L3	Inhibitory 1695	5055.09	1	0.00019782	0.189136
	L3	Inhibitory 1590	4703.49	2	0.000425216	0.406549
	L3	Inhibitory 1685	4221.28	1	0.000236895	0.226495
	L3	Inhibitory 1459	3581.87	3	0.000837552	0.800784
						0.258912

## Sheet: Fig 9 Lengths
	Figure 9 Length of nervous fibers
		n	Length nm	Length nm corrected	Length microns	Length meters	Stack V cubic microns	Stack V cubic mm	Stack Volume cubic mm corrected	Length meters per cubic mm	Length meters per cubic mm corrected	Percent length
SR	Excitatory axons	602	3.54777e+06	3.71067e+06	3547.77	0.00354777				7395.46	6761.19	82.6977
	Inhibitory axons	14	102395	107096	102.395	0.000102395				213.445	195.139	2.38679
	Myelinated axons	1	9297.97	9724.89	9.29797	9.29797e-06				19.3819	17.7196	0.216733
	Spiny dendrites	61	383992	401623	383.992	0.000383992				800.444	731.794	8.95075
	Smooth dendrites	6	46119.6	48237.2	46.1196	4.61196e-05				96.1378	87.8925	1.07503
	Non-synaptic fibers	43	200475	209680	200.475	0.000200475				417.898	382.057	4.67303
	TOTAL	727	4.29005e+06	4.48703e+06	4290.05	0.00429005	479.724	4.79724e-07	5.4882e-07	8942.76	8175.79	100
L1	Excitatory axons	490	3.34345e+06	3.49697e+06	3343.45	0.00334345				6969.54	6371.8	67.9384
	Inhibitory axons	42	303572	317511	303.572	0.000303572				632.807	578.534	6.16854
	Myelinated axons	3	22394.9	23423.2	22.3949	2.23949e-05				46.6829	42.6792	0.455061
	Spiny dendrites	81	504406	527566	504.406	0.000504406				1051.45	961.273	10.2494
	Smooth dendrites	6	19530.9	20427.7	19.5309	1.95309e-05				40.7129	37.2211	0.396865
	Non-synaptic fibers	142	727944	761368	727.944	0.000727944				1517.42	1387.28	14.7917
	TOTAL	764	4.9213e+06	5.14727e+06	4921.3	0.0049213	479.724	4.79724e-07	5.4882e-07	10258.6	9378.79	100
L3	Excitatory axons	342	1.91713e+06	2.00515e+06	1917.13	0.00191713				4634.51	4237.03	56.1477
	Inhibitory axons	19	128032	133910	128.032	0.000128032				309.507	282.962	3.74972
	Myelinated axons	2	9572.32	10011.8	9.57232	9.57232e-06				23.1404	21.1557	0.280349
	Spiny dendrites	45	272187	284684	272.187	0.000272187				657.991	601.558	7.97165
	Smooth dendrites	3	12350.8	12917.9	12.3508	1.23508e-05				29.8571	27.2964	0.361723
	Non-synaptic fibers	227	1.07517e+06	1.12453e+06	1075.17	0.00107517				2599.13	2376.22	31.4889
	TOTAL	638	3.41443e+06	3.57121e+06	3414.43	0.00341443	413.663	4.13663e-07	4.73245e-07	8254.14	7546.22	100

## Sheet: SR Lengths
Name	Shaft length (nm)		Name	Shaft length (nm)		Name	Shaft length (nm)		Name	Shaft Length (nm)		Name	Shaft Length (nm)		Name	Length (nm)
Excitatory 3137	569.707		Inhibitory 3148	8014.29		Myelinic 3564	9297.97		spiny 3131	9132.95		Unspiny 3506	8453.84		Non synaptic 5591	3654.33
Excitatory 3144	4202.22		Inhibitory 3160	9344.18					spiny 3133	16550.4		Unspiny 3600	7940.73		Non synaptic 5592	8994.23
Excitatory 3145	7298.2		Inhibitory 3168	4036.62					spiny 3182	8449.05		Unspiny 3602	4715.62		Non synaptic 5593	3159.01
Excitatory 3146	8091.41		Inhibitory 3260	5314.8					spiny 3200	8525.43		Unspiny 3626	9344.27		Non synaptic 5594	3249.15
Excitatory 3147	4215.42		Inhibitory 3274	17945.4					spiny 3212	9109.2		Unspiny 3700	5085.95		Non synaptic 5595	8228.21
Excitatory 3149	9030.2		Inhibitory 3275	8086.21					spiny 3229	6617.16		Unspiny 4049	10579.2		Non synaptic 5596	3264.42
Excitatory 3151	8785.57		Inhibitory 3276	4209.97					spiny 3233	10836.9					Non synaptic 5597	3708.36
Excitatory 3152	4374.75		Inhibitory 3294	6859.97					spiny 3261	9498.56					Non synaptic 5598	2352.35
Excitatory 3153	7111.9		Inhibitory 3320	12946.5					spiny 3288	7429.33					Non synaptic 5599	4461.11
Excitatory 3154	8331.58		Inhibitory 3336	7222.07					spiny 3296	10756.7					Non synaptic 5600	4576.83
Excitatory 3155	3882.97		Inhibitory 3373	7531.27					spiny 3301	10584.7					Non synaptic 5601	11104.6
Excitatory 3156	3329.83		Inhibitory 3492	7191.27					spiny 3328	6660.64					Non synaptic 5602	7569.26
Excitatory 3157	6124.69		Inhibitory 3505	2701.46					spiny 3344	8988.77					Non synaptic 5603	1553.77
Excitatory 3158	4023.89		Inhibitory 4043	990.536					spiny 3363	8893.09					Non synaptic 5604	10374.7
Excitatory 3159	9502.96								spiny 3377	7075.59					Non synaptic 5605	2112.23
Excitatory 3161	12204.9								spiny 3389	627.682					Non synaptic 5606	2730.04
Excitatory 3162	11654.9								spiny 3390	2325.45					Non synaptic 5607	3777.65
Excitatory 3163	5749.11								spiny 3395	10983.7					Non synaptic 5609	3974.13
Excitatory 3164	8109.01								spiny 3412	9655.11					Non synaptic 5610	2026.8
Excitatory 3165	2041.47								spiny 3430	1859.47					Non synaptic 5611	1509.98
Excitatory 3166	9744.35								spiny 3433	4505.26					Non synaptic 5613	6511.86
Excitatory 3167	9684.49								spiny 3434	8212.68					Non synaptic 5614	4389.68
Excitatory 3169	6783.23								spiny 3449	10621.5					Non synaptic 5615	4354.86
Excitatory 3171	2653.4								spiny 3466	5159.37					Non synaptic 5616	5449.18
Excitatory 3172	7012.21								spiny 3477	3575.66					Non synaptic 5617	4788.08
Excitatory 3173	10637.6								spiny 3483	11175					Non synaptic 5618	11194
Excitatory 3174	6870.69								spiny 3493	9593.21					Non synaptic 5619	2476.13
Excitatory 3176	7542.96								spiny 3511	4165.23					Non synaptic 5620	5780.39
Excitatory 3177	8944.75								spiny 3516	8933.88					Non synaptic 5621	2041.44
Excitatory 3181	6975.18								spiny 3528	9633.67					Non synaptic 5622	8639.55
Excitatory 3184	8259.3								spiny 3539	3108.21					Non synaptic 5623	867.748
Excitatory 3185	455.318								spiny 3549	11068.9					Non synaptic 5624	2623.11
Excitatory 3186	8492.39								spiny 3565	3169.38					Non synaptic 5625	2172.84
Excitatory 3187	210.091								spiny 3567	8328.19					Non synaptic 5626	7776.21
Excitatory 3188	1042.34								spiny 3581	6027.98					Non synaptic 5627	2667.18
Excitatory 3190	8720.85								spiny 3588	5463.73					Non synaptic 5628	3410.79
Excitatory 3191	3327.7								spiny 3596	4058.61					Non synaptic 5629	3902.65
Excitatory 3192	8205.57								spiny 3599	3541.02					Non synaptic 5631	6823.35
Excitatory 3194	5157.38								spiny 3614	4101.25					Non synaptic 5633	5104.73
Excitatory 3195	12121.6								spiny 3624	2426.09					Non synaptic 5634	6630.65
Excitatory 3196	2201.65								spiny 3628	9727.78					Non synaptic 5635	4859.23
Excitatory 3197	10537.8								spiny 3641	8910.83					Non synaptic 5636	2464.91
Excitatory 3198	8967.88								spiny 3647	9972.71					Non synaptic 5637	3165.64
Excitatory 3199	8437.51								spiny 3650	4718.13
Excitatory 3201	3031.53								spiny 3654	4728.7
Excitatory 3202	5605.42								spiny 3661	7958.58
Excitatory 3203	8350.89								spiny 3673	5516.55
Excitatory 3204	3833.27								spiny 3680	1306.4
Excitatory 3205	1738.89								spiny 3682	1999.52
Excitatory 3206	6535.99								spiny 3684	2350.6
Excitatory 3207	4429.79								spiny 3694	179.563
Excitatory 3208	3635.53								spiny 3698	124.359
Excitatory 3209	6437.06								spiny 3701	4437.02
Excitatory 3210	6764.61								spiny 3704	1828.53
Excitatory 3211	3674.5								spiny 3761	4906.84
Excitatory 3213	6444.49								spiny 3768	1904.23
Excitatory 3214	1504.3								spiny 3786	8475.1
Excitatory 3215	10962.5								spiny 3794	5673.3
Excitatory 3216	2362.55								spiny 3804	1813.58
Excitatory 3217	10942.6								spiny 3870	2273.14
Excitatory 3218	5584.62								spiny 3970	3757.8
Excitatory 3219	8126.65
Excitatory 3220	7909.76
Excitatory 3221	11129.2
Excitatory 3222	12735.6
Excitatory 3223	5749.83
Excitatory 3224	4194.18
Excitatory 3225	4104.79
Excitatory 3226	8733.64
Excitatory 3227	9299.41
Excitatory 3228	7994.38
Excitatory 3232	8240.25
Excitatory 3235	9573.5
Excitatory 3236	7288.62
Excitatory 3237	3495.67
Excitatory 3238	9559.05
Excitatory 3239	9828.35
Excitatory 3240	7527.33
Excitatory 3241	5178.65
Excitatory 3242	7716.26
Excitatory 3243	7073.31
Excitatory 3244	7949.58
Excitatory 3245	4273.81
Excitatory 3246	7967.65
Excitatory 3247	4894.57
Excitatory 3248	3004.83
Excitatory 3249	5695.53
Excitatory 3250	5656.11
Excitatory 3251	2489.87
Excitatory 3252	651.761
Excitatory 3253	6911.89
Excitatory 3254	7925.92
Excitatory 3255	8881.54
Excitatory 3256	13213.6
Excitatory 3257	7816.05
Excitatory 3258	11711.8
Excitatory 3259	8369.76
Excitatory 3264	2896.12
Excitatory 3267	4031.65
Excitatory 3268	5842.34
Excitatory 3269	7719.57
Excitatory 3272	11727.5
Excitatory 3273	6687.48
Excitatory 3277	5085.97
Excitatory 3278	5366.65
Excitatory 3279	4017.19
Excitatory 3280	6436.38
Excitatory 3281	3758.17
Excitatory 3282	7269.21
Excitatory 3283	10365.8
Excitatory 3284	953.657
Excitatory 3285	2786.24
Excitatory 3286	9066.29
Excitatory 3287	6774.11
Excitatory 3289	6434.5
Excitatory 3290	4533.7
Excitatory 3291	7820.32
Excitatory 3295	6251.25
Excitatory 3297	10675.7
Excitatory 3298	3757.9
Excitatory 3299	11700.6
Excitatory 3300	8431.59
Excitatory 3302	9368.11
Excitatory 3303	7367.75
Excitatory 3304	9836.71
Excitatory 3305	3730.79
Excitatory 3306	14069.6
Excitatory 3307	10472
Excitatory 3308	14820.4
Excitatory 3309	9265.8
Excitatory 3310	9843.51
Excitatory 3311	7839.98
Excitatory 3312	7574.28
Excitatory 3313	8688.71
Excitatory 3314	9000.79
Excitatory 3315	8756.57
Excitatory 3316	8227.2
Excitatory 3317	6142.78
Excitatory 3318	9853.08
Excitatory 3319	6225.46
Excitatory 3321	8458.04
Excitatory 3322	7374.85
Excitatory 3323	12881.5
Excitatory 3324	9327.23
Excitatory 3325	7236.03
Excitatory 3326	3877.02
Excitatory 3327	7841.02
Excitatory 3330	5046.39
Excitatory 3331	3295.46
Excitatory 3332	7363.28
Excitatory 3333	4445.99
Excitatory 3334	3937
Excitatory 3335	3748.92
Excitatory 3337	4622.69
Excitatory 3338	7360.86
Excitatory 3339	3185.21
Excitatory 3340	4078.27
Excitatory 3341	6210.51
Excitatory 3342	3100.52
Excitatory 3343	4374.02
Excitatory 3346	1979.71
Excitatory 3347	11171.1
Excitatory 3348	9307.86
Excitatory 3349	11060.3
Excitatory 3350	13497.7
Excitatory 3351	8521.62
Excitatory 3352	4396.24
Excitatory 3353	9263.3
Excitatory 3354	6695.26
Excitatory 3355	10457.8
Excitatory 3356	7975.27
Excitatory 3357	8459.14
Excitatory 3358	7480.44
Excitatory 3359	9328.43
Excitatory 3360	8394.77
Excitatory 3361	6897.03
Excitatory 3362	3988.06
Excitatory 3365	5558.84
Excitatory 3366	4016.36
Excitatory 3367	6636.57
Excitatory 3368	6838.73
Excitatory 3369	10323.9
Excitatory 3370	7051.82
Excitatory 3371	7095.78
Excitatory 3372	10036.9
Excitatory 3375	15146.7
Excitatory 3376	5920.76
Excitatory 3378	150.499
Excitatory 3379	4111.51
Excitatory 3380	3921.11
Excitatory 3381	5423.43
Excitatory 3382	8224.64
Excitatory 3383	6364.73
Excitatory 3384	6226.07
Excitatory 3385	701.943
Excitatory 3386	10382.7
Excitatory 3387	7636.39
Excitatory 3388	9384.27
Excitatory 3391	7788.68
Excitatory 3392	4440.82
Excitatory 3393	2408.45
Excitatory 3394	8305.83
Excitatory 3396	3188.01
Excitatory 3397	6552.11
Excitatory 3398	2008.24
Excitatory 3399	4307.96
Excitatory 3400	8135.02
Excitatory 3401	11054.6
Excitatory 3402	7993.59
Excitatory 3403	10170.2
Excitatory 3404	10878.3
Excitatory 3405	10826.2
Excitatory 3406	10032
Excitatory 3407	11862.4
Excitatory 3408	10184.8
Excitatory 3409	8490.31
Excitatory 3410	8505.52
Excitatory 3411	6448.37
Excitatory 3413	4239.84
Excitatory 3414	12406
Excitatory 3415	6518.64
Excitatory 3416	5892.09
Excitatory 3418	3490.92
Excitatory 3419	12016.6
Excitatory 3420	10116
Excitatory 3421	11188.9
Excitatory 3422	9426.36
Excitatory 3423	9254.34
Excitatory 3424	7624.13
Excitatory 3425	9701.84
Excitatory 3426	13856.9
Excitatory 3427	3049.88
Excitatory 3428	9894.13
Excitatory 3429	6227.19
Excitatory 3431	625.356
Excitatory 3432	3298.41
Excitatory 3435	2321.86
Excitatory 3436	2898.48
Excitatory 3437	5874.33
Excitatory 3438	4150.63
Excitatory 3439	2743.54
Excitatory 3440	6207.98
Excitatory 3441	6765.19
Excitatory 3442	8785.29
Excitatory 3443	4085.53
Excitatory 3444	8726.08
Excitatory 3445	2487.79
Excitatory 3446	6080.84
Excitatory 3447	6155.14
Excitatory 3448	7137.11
Excitatory 3452	2706.99
Excitatory 3453	3286.25
Excitatory 3454	2608.33
Excitatory 3455	9022.19
Excitatory 3456	7980.04
Excitatory 3457	5041.87
Excitatory 3458	8567.69
Excitatory 3459	7501.18
Excitatory 3460	7309.8
Excitatory 3461	8449.29
Excitatory 3462	5776.38
Excitatory 3463	8560.2
Excitatory 3464	11054.9
Excitatory 3465	13817.9
Excitatory 3467	4527.1
Excitatory 3468	733.003
Excitatory 3469	6206.17
Excitatory 3470	8722.57
Excitatory 3471	7456.18
Excitatory 3472	12124.8
Excitatory 3473	14869
Excitatory 3474	8079.42
Excitatory 3475	3626.75
Excitatory 3476	9596.58
Excitatory 3478	14275.7
Excitatory 3479	1990.25
Excitatory 3480	5597.06
Excitatory 3481	3531.74
Excitatory 3482	1679.69
Excitatory 3485	5749.98
Excitatory 3486	2238.22
Excitatory 3487	6899.04
Excitatory 3488	7704.64
Excitatory 3489	7203.27
Excitatory 3490	2057.35
Excitatory 3496	2494.29
Excitatory 3497	1617.35
Excitatory 3498	1033.15
Excitatory 3499	5498.19
Excitatory 3500	5165.34
Excitatory 3501	4293.12
Excitatory 3502	7436.26
Excitatory 3503	4997.86
Excitatory 3504	276.638
Excitatory 3507	4055.87
Excitatory 3508	5702.91
Excitatory 3509	5382.64
Excitatory 3510	5057.74
Excitatory 3512	115.228
Excitatory 3513	4698.02
Excitatory 3514	3528.16
Excitatory 3515	4677.13
Excitatory 3517	1333.93
Excitatory 3518	210.541
Excitatory 3519	13045.5
Excitatory 3520	2399.21
Excitatory 3521	11986.5
Excitatory 3522	5975.47
Excitatory 3523	12840.7
Excitatory 3524	9969.73
Excitatory 3525	4669.85
Excitatory 3526	4160.5
Excitatory 3527	5278.78
Excitatory 3529	2944.48
Excitatory 3530	1954.04
Excitatory 3531	4430.39
Excitatory 3532	6079.32
Excitatory 3533	10388.9
Excitatory 3534	8590.4
Excitatory 3535	8250.92
Excitatory 3536	6529.97
Excitatory 3537	4899.23
Excitatory 3538	6697.08
Excitatory 3542	1900.7
Excitatory 3543	2910.39
Excitatory 3544	4367.54
Excitatory 3545	3995.94
Excitatory 3546	2959.94
Excitatory 3547	6701.77
Excitatory 3548	3259.88
Excitatory 3551	265.825
Excitatory 3552	5826.74
Excitatory 3553	10848.9
Excitatory 3554	9158.23
Excitatory 3555	9553.86
Excitatory 3556	8087.86
Excitatory 3557	11252.4
Excitatory 3558	8275.77
Excitatory 3559	11972.6
Excitatory 3560	6468.68
Excitatory 3562	13934.7
Excitatory 3563	6550.6
Excitatory 3566	7387.47
Excitatory 3569	1497.47
Excitatory 3570	3791.23
Excitatory 3571	2941.25
Excitatory 3572	2767.83
Excitatory 3573	250.816
Excitatory 3574	9130.31
Excitatory 3575	11273.5
Excitatory 3576	1626.82
Excitatory 3577	6234.1
Excitatory 3578	4335.52
Excitatory 3579	7400.68
Excitatory 3580	6152.48
Excitatory 3582	5507.9
Excitatory 3583	12010.5
Excitatory 3584	8357.86
Excitatory 3585	8056.22
Excitatory 3586	5628.05
Excitatory 3587	9405.59
Excitatory 3589	4873.87
Excitatory 3590	4648.81
Excitatory 3591	5946.7
Excitatory 3592	11781.7
Excitatory 3593	7522.92
Excitatory 3594	3079.63
Excitatory 3595	7802.67
Excitatory 3597	3106.17
Excitatory 3598	7042.06
Excitatory 3601	4421.33
Excitatory 3603	4246.07
Excitatory 3604	7679.78
Excitatory 3607	283.751
Excitatory 3609	4186.68
Excitatory 3615	1691.37
Excitatory 3616	8380.77
Excitatory 3618	232.268
Excitatory 3625	6292.2
Excitatory 3627	6009.9
Excitatory 3629	5264.95
Excitatory 3630	7420.9
Excitatory 3631	6049.41
Excitatory 3632	9206.14
Excitatory 3633	14967
Excitatory 3634	7522.15
Excitatory 3635	6828.5
Excitatory 3636	11602.3
Excitatory 3637	4250.75
Excitatory 3638	8564.34
Excitatory 3639	5429.95
Excitatory 3640	966.963
Excitatory 3642	2766.34
Excitatory 3643	9857.17
Excitatory 3644	5092.32
Excitatory 3645	529.605
Excitatory 3646	4960.27
Excitatory 3648	886.828
Excitatory 3656	4312.49
Excitatory 3658	4310.2
Excitatory 3659	8980.11
Excitatory 3660	12039.9
Excitatory 3663	3399.23
Excitatory 3664	3797.5
Excitatory 3665	11136.5
Excitatory 3666	9003.02
Excitatory 3667	8029.53
Excitatory 3668	8265.44
Excitatory 3669	9417.77
Excitatory 3670	2263.99
Excitatory 3671	5613.72
Excitatory 3672	6285.64
Excitatory 3675	7376.37
Excitatory 3676	7868.95
Excitatory 3677	7173.53
Excitatory 3678	9274.08
Excitatory 3679	9079.45
Excitatory 3681	462.327
Excitatory 3683	9401.33
Excitatory 3697	158.367
Excitatory 3703	2131.91
Excitatory 3705	2167.74
Excitatory 3706	523.374
Excitatory 3708	2246.69
Excitatory 3711	3318.86
Excitatory 3716	1320.58
Excitatory 3717	1406.78
Excitatory 3718	3463.7
Excitatory 3719	1487.74
Excitatory 3720	7779.86
Excitatory 3722	8797.81
Excitatory 3723	5289.38
Excitatory 3724	3299.5
Excitatory 3726	3946.51
Excitatory 3728	1740.29
Excitatory 3729	4740.86
Excitatory 3730	7979.35
Excitatory 3732	9567.26
Excitatory 3734	1761
Excitatory 3736	1217.58
Excitatory 3738	406.96
Excitatory 3739	3131.54
Excitatory 3740	677.165
Excitatory 3742	4042.32
Excitatory 3743	6473.19
Excitatory 3746	6614.91
Excitatory 3748	11291.1
Excitatory 3749	6941.46
Excitatory 3750	5166.88
Excitatory 3751	6203.84
Excitatory 3752	8202.4
Excitatory 3753	6236.41
Excitatory 3755	5716.76
Excitatory 3756	5143.35
Excitatory 3758	6027.75
Excitatory 3760	5878.72
Excitatory 3762	8298.69
Excitatory 3763	2353.19
Excitatory 3764	7476.7
Excitatory 3765	8535.83
Excitatory 3766	5026.36
Excitatory 3767	7038.58
Excitatory 3769	4384.53
Excitatory 3770	8881.7
Excitatory 3771	3269.6
Excitatory 3772	9784.43
Excitatory 3773	916.797
Excitatory 3774	3303.97
Excitatory 3776	5400.19
Excitatory 3777	3080.05
Excitatory 3779	6637.5
Excitatory 3780	5326.32
Excitatory 3781	3838.78
Excitatory 3782	11683
Excitatory 3783	7056
Excitatory 3785	9562.23
Excitatory 3787	6502.52
Excitatory 3788	4622.66
Excitatory 3789	2381.76
Excitatory 3790	4088.03
Excitatory 3791	4730.17
Excitatory 3792	4058.03
Excitatory 3793	1596.81
Excitatory 3796	7886.76
Excitatory 3797	6431.55
Excitatory 3798	4687.04
Excitatory 3799	7010.4
Excitatory 3800	4453.92
Excitatory 3801	5709.79
Excitatory 3802	7351.75
Excitatory 3803	8235.85
Excitatory 3805	1310.82
Excitatory 3807	5614.44
Excitatory 3809	9276.98
Excitatory 3811	1702.53
Excitatory 3812	1356.99
Excitatory 3813	2052.96
Excitatory 3815	3145.51
Excitatory 3817	6315.47
Excitatory 3818	659.194
Excitatory 3819	3891.2
Excitatory 3820	3964.27
Excitatory 3821	2574.41
Excitatory 3822	3354.85
Excitatory 3823	3279.63
Excitatory 3824	5638.66
Excitatory 3826	3897.74
Excitatory 3828	3202.42
Excitatory 3830	3850.47
Excitatory 3832	2722.46
Excitatory 3834	2456.73
Excitatory 3836	2455.74
Excitatory 3838	1868.88
Excitatory 3839	6909.05
Excitatory 3841	6926.2
Excitatory 3844	2554.38
Excitatory 3846	3294.56
Excitatory 3848	2250.07
Excitatory 3850	2780.42
Excitatory 3851	7367.58
Excitatory 3852	5275.24
Excitatory 3853	3128.21
Excitatory 3854	7791.11
Excitatory 3855	5876.76
Excitatory 3858	7403.51
Excitatory 3859	6543.96
Excitatory 3860	2497.17
Excitatory 3862	7350.08
Excitatory 3865	164.886
Excitatory 3867	2841.34
Excitatory 3869	6561.65
Excitatory 3871	222.658
Excitatory 3872	4682.37
Excitatory 3873	3171.32
Excitatory 3875	2453.75
Excitatory 3877	3158.07
Excitatory 3878	1691.71
Excitatory 3880	527.266
Excitatory 3882	7685.84
Excitatory 3884	4563.69
Excitatory 3886	4892.96
Excitatory 3888	1022.89
Excitatory 3890	6609.35
Excitatory 3893	416.38
Excitatory 3895	2887.41
Excitatory 3897	3433.67
Excitatory 3899	1931.1
Excitatory 3902	5249.11
Excitatory 3904	7373.63
Excitatory 3905	442.306
Excitatory 3909	2360.83
Excitatory 3911	6237.37
Excitatory 3913	346.703
Excitatory 3916	1106.97
Excitatory 3918	540.589
Excitatory 3919	1301.25
Excitatory 3920	5100.36
Excitatory 3922	3127.21
Excitatory 3923	5553.66
Excitatory 3924	8149.91
Excitatory 3925	4279.31
Excitatory 3927	5812.9
Excitatory 3929	6321.69
Excitatory 3930	7040.11
Excitatory 3931	8226.79
Excitatory 3932	1239.46
Excitatory 3934	3625.34
Excitatory 3936	1909.91
Excitatory 3940	7741.73
Excitatory 3943	2429.56
Excitatory 3945	2118.8
Excitatory 3946	4906.49
Excitatory 3949	188.683
Excitatory 3950	4542.62
Excitatory 3951	1178.43
Excitatory 3952	4600.54
Excitatory 3953	2097.07
Excitatory 3955	8324.9
Excitatory 3959	3384.01
Excitatory 3969	4890.14
Excitatory 3972	1057.88
Excitatory 3991	4166.33
Excitatory 3994	5371.05
Excitatory 3998	7831.21
Excitatory 4000	4389.96
Excitatory 4005	3705.24
Excitatory 4011	149.168
Excitatory 4019	316.333
Excitatory 4024	422.367
Excitatory 4033	312.374
Excitatory 4041	4786.28
Excitatory 4051	4529.34
Excitatory 4052	3378.29
Excitatory 4056	1988.4
Excitatory 4057	4240.38
Excitatory 4061	4281.53
Excitatory 4063	1217.63
Excitatory 4064	4299.66
Excitatory 4078	5883.49
Excitatory 4079	9283.42
Excitatory 4081	108.507
Excitatory 4083	170

## Sheet: L1 Lengths
Name	Shaft length (nm)		Name	Shaft length (nm)		Name	Shaft length (nm)		Name	Shaft Length (nm)		Name	Shaft Length (nm)		Name	Length (nm)
excitatory 2290	2883.07		inhibitory 2340	5051.89		myelinic 3824	8716.47		spiny 2143	7417.13		non spiny 2184	4118.16		non synaptic 3830	6105.41
excitatory 2291	1059.29		inhibitory 2532	8359.77		myelinic 3825	4983.34		spiny 2147	15367.1		non spiny 2249	4644.72		non synaptic 3831	6302.63
excitatory 2292	8359.5		inhibitory 2697	8120.3		myelinic 3826	8695.08		spiny 2148	6882.47		non spiny 2254	3487.41		non synaptic 3832	9130.88
excitatory 2293	743.211		inhibitory 2742	6929.21					spiny 2151	6618.01		non spiny 2267	1141.32		non synaptic 3833	5384.61
excitatory 2294	1481.14		inhibitory 2743	5334.75					spiny 2152	2090.66		non spiny 2274	1788.18		non synaptic 3834	4835.53
excitatory 2295	5147.18		inhibitory 2744	5987.9					spiny 2153	3300.89		non spiny 2281	4351.13		non synaptic 3835	9861.53
excitatory 2296	11480.6		inhibitory 2745	7154.9					spiny 2154	4468.76					non synaptic 3836	7981.69
excitatory 2297	8730.04		inhibitory 2746	10961.8					spiny 2155	6171.38					non synaptic 3837	5520.43
excitatory 2298	8534.32		inhibitory 2747	9647.2					spiny 2156	9425.38					non synaptic 3838	3753.71
excitatory 2299	8570.54		inhibitory 2748	1915.77					spiny 2158	10788.6					non synaptic 3839	4811.72
excitatory 2300	2794.62		inhibitory 2749	17265.9					spiny 2162	3105.37					non synaptic 3840	5839
excitatory 2301	14066.4		inhibitory 2750	2607.7					spiny 2163	19356.8					non synaptic 3841	3775.58
excitatory 2302	11785.1		inhibitory 2751	5513.75					spiny 2164	8284.28					non synaptic 3842	1482.21
excitatory 2303	1119.02		inhibitory 2752	8683.15					spiny 2165	11766.8					non synaptic 3843	10763
excitatory 2304	3129.59		inhibitory 2753	10085.2					spiny 2166	10963.3					non synaptic 3844	7016
excitatory 2306	4863.58		inhibitory 2754	12749					spiny 2170	5155.88					non synaptic 3845	4659.07
excitatory 2307	1531.11		inhibitory 2755	9090.61					spiny 2173	9080.84					non synaptic 3846	3558.87
excitatory 2308	362.495		inhibitory 2756	9238.71					spiny 2174	6603.63					non synaptic 3847	4279.08
excitatory 2309	1299.7		inhibitory 2757	1156.38					spiny 2175	7290.19					non synaptic 3848	12488.9
excitatory 2310	1655.34		inhibitory 2758	830.131					spiny 2180	6339.95					non synaptic 3849	1033.72
excitatory 2311	11808.3		inhibitory 2759	8402.33					spiny 2181	7820.51					non synaptic 3850	1149.02
excitatory 2312	772.403		inhibitory 2760	9791.34					spiny 2182	9406.8					non synaptic 3851	12078
excitatory 2313	3311.87		inhibitory 2761	2637.53					spiny 2185	7295.49					non synaptic 3852	900.382
excitatory 2316	13940.8		inhibitory 2762	6414.55					spiny 2189	6682.74					non synaptic 3853	3814.62
excitatory 2317	7155.45		inhibitory 2763	558.978					spiny 2191	8536.39					non synaptic 3854	5143.76
excitatory 2318	1636.86		inhibitory 2764	10178.7					spiny 2192	8302.17					non synaptic 3855	5610.95
excitatory 2319	8677.46		inhibitory 2765	22784.5					spiny 2195	7559.35					non synaptic 3856	4935.84
excitatory 2321	5665.91		inhibitory 2768	1338.05					spiny 2196	8123.63					non synaptic 3857	7656.67
excitatory 2322	7789.61		inhibitory 2769	3977.12					spiny 2197	4386.7					non synaptic 3858	3688.36
excitatory 2323	1323.94		inhibitory 2770	5373.3					spiny 2198	7493.35					non synaptic 3859	2639.24
excitatory 2324	12372.7		inhibitory 2771	839.783					spiny 2199	6055.83					non synaptic 3860	1835.11
excitatory 2326	8024.99		inhibitory 2772	2677.06					spiny 2201	14289					non synaptic 3861	3282.23
excitatory 2328	8001.34		inhibitory 2773	9871.69					spiny 2204	4107.47					non synaptic 3862	3904.89
excitatory 2329	5270.23		inhibitory 2774	9387.1					spiny 2207	7312.66					non synaptic 3863	2895.44
excitatory 2330	8897.44		inhibitory 2775	6323.69					spiny 2209	4317.27					non synaptic 3864	2119.91
excitatory 2331	7082.87		inhibitory 2776	10133.4					spiny 2210	10695.7					non synaptic 3865	1628.89
excitatory 2333	13552.7		inhibitory 2777	9603.31					spiny 2211	9757.6					non synaptic 3866	1546.99
excitatory 2334	16595		inhibitory 2778	10849					spiny 2214	6642.8					non synaptic 3867	6845.51
excitatory 2335	6429.71		inhibitory 2779	4224.47					spiny 2216	6342.23					non synaptic 3868	6884.84
excitatory 2336	8413.17		inhibitory 2780	7533.98					spiny 2217	11801.6					non synaptic 3869	2793.24
excitatory 2337	1363.76		inhibitory 2781	9234.02					spiny 2222	5302.09					non synaptic 3871	11413.2
excitatory 2338	6259.57		inhibitory 2855	4754.48					spiny 2225	6583.66					non synaptic 3872	5448.22
excitatory 2339	2677.52								spiny 2226	4090.2					non synaptic 3873	6447.97
excitatory 2341	6371.18								spiny 2227	3379.98					non synaptic 3874	4189.54
excitatory 2342	5668.83								spiny 2228	7727.03					non synaptic 3875	5575.7
excitatory 2343	1376.81								spiny 2231	9864.52					non synaptic 3876	5170.68
excitatory 2344	1189.49								spiny 2234	4946.23					non synaptic 3877	9354.68
excitatory 2346	2432.28								spiny 2235	9923.35					non synaptic 3878	4921.33
excitatory 2347	8242.12								spiny 2237	2393.39					non synaptic 3879	9473.26
excitatory 2348	1165.29								spiny 2238	6230.67					non synaptic 3880	10941.5
excitatory 2349	8219.18								spiny 2239	9147.77					non synaptic 3881	5894.37
excitatory 2350	5455.42								spiny 2240	2445.17					non synaptic 3882	1613.46
excitatory 2351	12200.4								spiny 2241	1999.3					non synaptic 3883	3618.5
excitatory 2352	16876.9								spiny 2242	4267.63					non synaptic 3884	6139.39
excitatory 2354	12647.1								spiny 2243	9260.68					non synaptic 3885	4018.49
excitatory 2355	1692.38								spiny 2244	3735.03					non synaptic 3886	4586.53
excitatory 2356	10411								spiny 2245	5588.07					non synaptic 3887	10233.5
excitatory 2357	9880.75								spiny 2248	2775.32					non synaptic 3888	6601.42
excitatory 2358	4821.82								spiny 2250	8769.61					non synaptic 3889	10649.7
excitatory 2359	5560.73								spiny 2253	5933.71					non synaptic 3890	2362.63
excitatory 2360	12224								spiny 2255	5293.06					non synaptic 3891	5996.81
excitatory 2361	11569.1								spiny 2256	3980.38					non synaptic 3892	7136.77
excitatory 2363	418.03								spiny 2258	4504.99					non synaptic 3893	3846.25
excitatory 2364	11533.1								spiny 2259	5480.6					non synaptic 3894	1190.1
excitatory 2365	1195								spiny 2260	3025.3					non synaptic 3895	1250.62
excitatory 2366	4888.79								spiny 2261	1047.42					non synaptic 3896	4123.23
excitatory 2367	12352								spiny 2262	5366.04					non synaptic 3897	4922.72
excitatory 2368	9577.97								spiny 2263	2793.69					non synaptic 3898	7784.96
excitatory 2369	11500.3								spiny 2264	7791.29					non synaptic 3899	2517.8
excitatory 2371	6629.14								spiny 2265	1733.25					non synaptic 3900	1050.6
excitatory 2372	10479.1								spiny 2266	1998.17					non synaptic 3901	1083.97
excitatory 2373	9309.68								spiny 2268	2732.28					non synaptic 3902	2698.91
excitatory 2374	5935.56								spiny 2269	1253.03					non synaptic 3903	4826.1
excitatory 2376	21261.4								spiny 2270	2869.45					non synaptic 3904	3345.95
excitatory 2378	10911.5								spiny 2271	4555.73					non synaptic 3905	2479.69
excitatory 2379	6628.76								spiny 2272	4392.05					non synaptic 3906	6426.21
excitatory 2380	12265.9								spiny 2275	6123.08					non synaptic 3907	4325.2
excitatory 2381	2541.29								spiny 2276	1186.48					non synaptic 3908	5984.35
excitatory 2382	8274.92								spiny 2277	544.845					non synaptic 3909	14200.6
excitatory 2383	12101.6								spiny 2278	3834.61					non synaptic 3910	5059.5
excitatory 2384	12138.1								spiny 2280	2129.96					non synaptic 3911	10663.9
excitatory 2385	13137														non synaptic 3912	4554.64
excitatory 2386	16244														non synaptic 3913	3163.72
excitatory 2387	8624.92														non synaptic 3914	1529.24
excitatory 2388	11211.9														non synaptic 3915	9057.03
excitatory 2389	12275.4														non synaptic 3916	2366.84
excitatory 2390	1194.52														non synaptic 3917	1928.41
excitatory 2391	6550.46														non synaptic 3918	7687.39
excitatory 2392	11400.6														non synaptic 3919	8898.85
excitatory 2393	4802.83														non synaptic 3920	2112.34
excitatory 2394	12562.9														non synaptic 3921	9202.01
excitatory 2395	12876.2														non synaptic 3922	11219.3
excitatory 2396	17047.3														non synaptic 3923	10406.6
excitatory 2397	8269.31														non synaptic 3924	7128.45
excitatory 2398	2951.27														non synaptic 3925	2000.85
excitatory 2399	3348.57														non synaptic 3926	1063.59
excitatory 2400	2312.88														non synaptic 3927	3185.43
excitatory 2401	898.331														non synaptic 3928	10989.5
excitatory 2402	17586.1														non synaptic 3929	4718.83
excitatory 2403	5793.13														non synaptic 3930	3963.39
excitatory 2404	7124.88														non synaptic 3931	4532.8
excitatory 2405	627.437														non synaptic 3932	4796.05
excitatory 2406	18302.8														non synaptic 3933	2711.71
excitatory 2407	12701.4														non synaptic 3934	7733.04
excitatory 2408	7480.33														non synaptic 3935	8409.55
excitatory 2409	8416.7														non synaptic 3936	9092.29
excitatory 2410	8646.02														non synaptic 3937	8794.67
excitatory 2411	605.851														non synaptic 3938	2559.91
excitatory 2412	13986.6														non synaptic 3939	2237.65
excitatory 2413	11174.4														non synaptic 3940	2506.61
excitatory 2414	9380.3														non synaptic 3941	7776.26
excitatory 2415	10786.6														non synaptic 3942	10320
excitatory 2416	3357.59														non synaptic 3943	6745.71
excitatory 2417	19744.5														non synaptic 3944	2740.36
excitatory 2418	8946.68														non synaptic 3945	3840.18
excitatory 2419	9033.76														non synaptic 3946	2434
excitatory 2420	698.123														non synaptic 3947	6239.49
excitatory 2421	1409.89														non synaptic 3948	3824.28
excitatory 2422	6000.62														non synaptic 3949	5405.08
excitatory 2423	7393.06														non synaptic 3950	3299.68
excitatory 2424	12661.7														non synaptic 3951	1038.72
excitatory 2425	19456														non synaptic 3952	1103.79
excitatory 2426	5434.64														non synaptic 3953	2846.87
excitatory 2427	3543.3														non synaptic 3954	3132.66
excitatory 2428	14156.4														non synaptic 3955	3442.08
excitatory 2429	3432.64														non synaptic 3956	1148.66
excitatory 2430	3777.79														non synaptic 3957	5794.53
excitatory 2431	7961.38														non synaptic 3958	4815.94
excitatory 2432	1858														non synaptic 3959	6785.49
excitatory 2433	14489.7														non synaptic 3960	5297.32
excitatory 2434	10186.2														non synaptic 3961	3889.56
excitatory 2435	14089.3														non synaptic 3962	3252.6
excitatory 2436	16759.5														non synaptic 3963	3114.78
excitatory 2437	6813.19														non synaptic 3964	3168.53
excitatory 2439	15575.5														non synaptic 3965	3404.85
excitatory 2440	10219.8														non synaptic 3966	6439.37
excitatory 2441	2985.82														non synaptic 3967	7189.1
excitatory 2442	4812.25														non synaptic 3968	7880.69
excitatory 2443	4401.25														non synaptic 3969	8164.74
excitatory 2444	552.971														non synaptic 3970	797.184
excitatory 2445	1659.99														non synaptic 3971	791.019
excitatory 2446	8424.59														non synaptic 3972	3764.37
excitatory 2448	4760.97
excitatory 2449	755.936
excitatory 2450	6888.6
excitatory 2451	3563.11
excitatory 2452	4566.04
excitatory 2453	11945.6
excitatory 2454	11166
excitatory 2455	13066.6
excitatory 2456	14175.5
excitatory 2457	8565.74
excitatory 2458	10330.4
excitatory 2459	1198.6
excitatory 2460	7440.64
excitatory 2461	1717.33
excitatory 2462	2042.45
excitatory 2463	11740.4
excitatory 2464	10369.5
excitatory 2465	4988.29
excitatory 2467	13017.2
excitatory 2468	1577.91
excitatory 2469	1027.58
excitatory 2470	1560.85
excitatory 2471	1552.18
excitatory 2472	1793.05
excitatory 2473	8146.11
excitatory 2474	7768.84
excitatory 2475	4674.41
excitatory 2476	1931.26
excitatory 2477	13221.7
excitatory 2478	13373
excitatory 2479	13229.9
excitatory 2480	12740.8
excitatory 2482	18471.7
excitatory 2483	4445.65
excitatory 2484	14168.9
excitatory 2485	12272.8
excitatory 2486	9219.76
excitatory 2487	9196.55
excitatory 2488	10468.4
excitatory 2489	9788.43
excitatory 2490	12271.5
excitatory 2491	10400.6
excitatory 2492	11964.7
excitatory 2494	6058.86
excitatory 2496	14752.9
excitatory 2498	11377.8
excitatory 2499	8377.71
excitatory 2500	11353
excitatory 2501	6515.64
excitatory 2502	12013.1
excitatory 2503	5415.87
excitatory 2505	4984.44
excitatory 2506	8473.41
excitatory 2507	13228.3
excitatory 2508	5031.68
excitatory 2509	12645.7
excitatory 2510	9341.8
excitatory 2511	10215.6
excitatory 2512	13307.1
excitatory 2514	5343.87
excitatory 2515	11353.3
excitatory 2516	8303.4
excitatory 2517	11421.3
excitatory 2518	11197.3
excitatory 2519	5474.42
excitatory 2520	10323.9
excitatory 2521	7775.75
excitatory 2522	11313.6
excitatory 2523	12918.4
excitatory 2524	5527.59
excitatory 2525	1177.98
excitatory 2526	2712.96
excitatory 2527	4680.27
excitatory 2528	2621.7
excitatory 2529	1209.78
excitatory 2530	342.333
excitatory 2531	446.874
excitatory 2533	3892.74
excitatory 2534	7731.34
excitatory 2535	3533.6
excitatory 2536	6627.24
excitatory 2537	4488.17
excitatory 2538	2082.59
excitatory 2539	1508.23
excitatory 2540	8776.02
excitatory 2542	14328
excitatory 2543	618.233
excitatory 2544	6836.21
excitatory 2545	1328.71
excitatory 2546	1053.2
excitatory 2547	5664.02
excitatory 2548	12887.2
excitatory 2549	4626.94
excitatory 2550	9509.99
excitatory 2551	9039.96
excitatory 2552	7116.36
excitatory 2553	9951
excitatory 2554	5342.08
excitatory 2555	8929.22
excitatory 2556	3664.88
excitatory 2557	15407.4
excitatory 2558	8202.75
excitatory 2559	12913.5
excitatory 2560	7531.03
excitatory 2561	9910.3
excitatory 2562	8169.7
excitatory 2563	2212.09
excitatory 2565	3124.67
excitatory 2566	11298.3
excitatory 2567	1567.78
excitatory 2568	8386.02
excitatory 2569	7317.18
excitatory 2570	10087.2
excitatory 2571	8154.58
excitatory 2572	5711.42
excitatory 2573	4246.43
excitatory 2574	8930.44
excitatory 2575	7437.84
excitatory 2576	10897.3
excitatory 2577	5599.01
excitatory 2578	691.959
excitatory 2579	11147.4
excitatory 2580	10517.9
excitatory 2581	7825.06
excitatory 2582	3075.74
excitatory 2583	6866.74
excitatory 2584	9108.92
excitatory 2585	5587.3
excitatory 2586	10453.9
excitatory 2587	7010.39
excitatory 2588	4939.31
excitatory 2589	611.428
excitatory 2590	12518.7
excitatory 2591	1713.88
excitatory 2592	10374.3
excitatory 2593	7341.53
excitatory 2594	8531.34
excitatory 2595	10416.8
excitatory 2596	5193.8
excitatory 2597	892.897
excitatory 2598	1025.56
excitatory 2599	3795.33
excitatory 2600	2505.83
excitatory 2601	1661.97
excitatory 2602	3238.71
excitatory 2603	10245.9
excitatory 2604	1866.32
excitatory 2605	8601.29
excitatory 2606	6612.99
excitatory 2608	2644.24
excitatory 2609	1647.82
excitatory 2610	4335.81
excitatory 2611	10361.2
excitatory 2612	6315.53
excitatory 2613	740.18
excitatory 2614	2332.36
excitatory 2615	5601.73
excitatory 2616	1795.3
excitatory 2617	8542.35
excitatory 2618	11121
excitatory 2619	15733.5
excitatory 2620	2385.6
excitatory 2621	619.613
excitatory 2622	301.204
excitatory 2623	5036.3
excitatory 2624	11581.1
excitatory 2625	2391.59
excitatory 2626	10959
excitatory 2627	10237.1
excitatory 2628	10184.1
excitatory 2629	5867.08
excitatory 2630	9435.61
excitatory 2631	7356.6
excitatory 2632	5427.12
excitatory 2633	12237.4
excitatory 2634	12095
excitatory 2635	7023.32
excitatory 2636	6102.8
excitatory 2637	1792.11
excitatory 2638	10995.5
excitatory 2639	1940.76
excitatory 2640	5709.11
excitatory 2641	878.421
excitatory 2642	9734.61
excitatory 2643	9068.61
excitatory 2644	4374.37
excitatory 2645	10535.1
excitatory 2646	8291.31
excitatory 2647	3517.98
excitatory 2648	7172.07
excitatory 2649	430.069
excitatory 2650	10058.5
excitatory 2651	296.946
excitatory 2652	4284.36
excitatory 2653	6280.07
excitatory 2654	8675.13
excitatory 2655	432.432
excitatory 2656	10993
excitatory 2657	390.479
excitatory 2658	2258.37
excitatory 2659	3829.52
excitatory 2660	4605.33
excitatory 2661	4008.99
excitatory 2662	9728.72
excitatory 2664	607.072
excitatory 2665	7927.74
excitatory 2666	2364.12
excitatory 2667	3245.39
excitatory 2668	9501.48
excitatory 2669	3311.64
excitatory 2670	673.483
excitatory 2671	1894.22
excitatory 2672	4279.19
excitatory 2673	8678.7
excitatory 2674	1023.28
excitatory 2675	6016.57
excitatory 2676	9655.28
excitatory 2677	7906.58
excitatory 2678	10996.5
excitatory 2679	1795.81
excitatory 2680	5225.1
excitatory 2681	1957.96
excitatory 2682	631.71
excitatory 2683	10162.5
excitatory 2684	2019.67
excitatory 2685	10118.6
excitatory 2686	2639.89
excitatory 2687	639.845
excitatory 2688	11186.2
excitatory 2689	10798
excitatory 2690	2320.41
excitatory 2691	1796.16
excitatory 2692	11120.8
excitatory 2693	8786.01
excitatory 2694	11213.3
excitatory 2695	4721.5
excitatory 2696	10303.3
excitatory 2698	3216.03
excitatory 2699	6373.71
excitatory 2700	10149.8
excitatory 2701	6726.79
excitatory 2702	8486.33
excitatory 2703	4444.85
excitatory 2704	7518.85
excitatory 2705	10830.2
excitatory 2706	8966.52
excitatory 2707	6499.19
excitatory 2709	8664.9
excitatory 2710	8242.74
excitatory 2711	7273.17
excitatory 2712	5484.99
excitatory 2714	11255.6
excitatory 2716	7276.41
excitatory 2717	9845.7
excitatory 2718	8649.67
excitatory 2719	2141.6
excitatory 2720	32097
excitatory 2721	6488.01
excitatory 2722	9544.28
excitatory 2723	1384.5
excitatory 2724	284.643
excitatory 2725	176.147
excitatory 2726	5163.2
excitatory 2727	13163.2
excitatory 2728	137.149
excitatory 2729	5398.75
excitatory 2730	4272.35
excitatory 2731	1155.9
excitatory 2732	5149.43
excitatory 2733	5567.55
excitatory 2734	7301.54
excitatory 2735	3640.58
excitatory 2736	10435.5
excitatory 2737	4958.34
excitatory 2738	264.386
excitatory 2739	6364.45
excitatory 2740	8103.95
excitatory 2741	9478.54
excitatory 2783	12352.8
excitatory 2784	901.465
excitatory 2785	3270.15
excitatory 2786	11149.1
excitatory 2787	4789.13
excitatory 2788	8886.93
excitatory 2789	9235.75
excitatory 2790	10044.7
excitatory 2791	5886.42
excitatory 2792	6793.88
excitatory 2793	4751.34
excitatory 2794	1716.53
excitatory 2795	3397.07
excitatory 2796	2429.24
excitatory 2797	330.356
excitatory 2798	5294.14
excitatory 2799	3100.76
excitatory 2800	2683.61
excitatory 2801	875.111
excitatory 2802	302.01
excitatory 2803	14814
excitatory 2804	10455.4
excitatory 2806	6077.89
excitatory 2807	5434.13
excitatory 2808	1495.05
excitatory 2809	7442.81
excitatory 2810	9286.48
excitatory 2811	624.459
excitatory 2812	7549.78
excitatory 2813	1774.49
excitatory 2814	7404.91
excitatory 2816	4765.55
excitatory 2817	13530.3
excitatory 2818	977.563
excitatory 2819	3741.41
excitatory 2820	3133.3
excitatory 2821	10566.5
excitatory 2822	2838.22
excitatory 2823	2646.95
excitatory 2824	2645.89
excitatory 2825	9754.42
excitatory 2826	2680.69
excitatory 2827	3577.09
excitatory 2828	3811.77
excitatory 2829	6751.11
excitatory 2830	8457.96
excitatory 2831	2142.87
excitatory 2832	6088.13
excitatory 2833	3073.8
excitatory 2834	8272.36
excitatory 2836	4008.63
excitatory 2837	1768.85
excitatory 2838	3807.69
excitatory 2839	8578.29
excitatory 2840	5018.86
excitatory 2841	8780.53
excitatory 2842	8636.37
excitatory 2843	1328.74
excitatory 2844	2194.48
excitatory 2845	1977.12
excitatory 2846	6875.19
excitatory 2847	2818.45
excitatory 2848	1823.05
excitatory 2849	1366.9
excitatory 2850	2007.06
excitatory 2851	1529.18
excitatory 2852	10883.4
excitatory 2853	10169.7
excitatory 2854	8726.59
excitatory 2856	3819.17

[truncated: 1 more sheets: L3 Lengths]
